# Supplementary material for: Genomic history of the origin and domestication of common bean unveils its closest sister species
Source: Genome Biol. 2017 Mar 29;18:60. doi: 10.1186/s13059-017-1190-6 (PMC5370463; doi:10.1186/s13059-017-1190-6)
Supplement: Supplementary file 4 — Table S13. Domestication gene candidates common to 2CODs. (XLSX 92 kb) [file 13059_2017_1190_MOESM4_ESM.xlsx]

## Sheet: Table S13
Table S13. Domestication gene candidates with haplotypes shared by genotypes from both centres of domestication (2COD)
GeneID	Functionla Annotation			SnpEff classification of SNPs
	Protein Definition	TAIR Hit	Resistance	(3_prime_UTR_variant)	(5_prime_UTR_premature_start_codon_gain_variant)	(5_prime_UTR_variant)	(missense_variant)	(splice_acceptor_variant)	(splice_donor_variant)	(splice_region_variant)	(start_lost)	(stop_lost)	(stop_retained_variant)	(upstream_gene_variant)
PHASIBEAM10F007916	-	-	-	0	0	0	1	0	0	0	0	0	0	4
PHASIBEAM10F013999	e3 ubiquitin-protein ligase	AT5G56340|ATCRT1|MCD7.7|MCD7_7	-	0	0	0	0	0	0	0	0	0	0	2
PHASIBEAM10F009361	-	-	-	0	0	0	2	0	1	0	0	0	0	1
PHASIBEAM10F013969	-	-	-	0	0	0	0	0	0	1	0	1	0	2
PHASIBEAM10F022380	-	-	-	0	0	0	0	0	1	0	1	0	0	1
PHASIBEAM10F005926	-	-	-	0	0	0	0	0	1	0	0	0	0	0
PHASIBEAM10F012080	-	-	-	0	0	0	0	0	0	0	0	1	0	0
PHASIBEAM10F014172	-	-	-	0	0	0	0	0	0	0	0	1	0	0
PHASIBEAM10F022534	-	-	-	0	0	0	1	0	0	0	0	0	0	6
PHASIBEAM10F012057	-	-	-	0	0	0	4	0	0	1	0	0	0	1
PHASIBEAM10F010088	-	-	-	0	0	0	1	0	0	0	0	0	0	1
PHASIBEAM10F022530	-	-	-	0	0	0	1	0	0	0	0	0	0	0
PHASIBEAM10F008963	-	-	-	0	0	0	1	0	0	0	0	0	0	0
PHASIBEAM10F009461	-	-	-	1	2	2	0	0	0	0	0	0	0	7
PHASIBEAM10F014178	-	-	-	0	0	0	0	0	0	0	0	0	0	7
PHASIBEAM10F010055	-	-	-	0	0	0	0	0	0	0	0	0	0	4
PHASIBEAM10F005661	-	-	-	0	0	2	0	0	0	0	0	0	0	1
PHASIBEAM10F010053	-	-	-	0	0	0	0	0	0	0	0	0	0	3
PHASIBEAM10F018298	-	-	-	0	0	1	0	0	0	0	0	0	0	2
PHASIBEAM10F011288	-	-	-	3	0	0	0	0	0	0	0	0	0	0
PHASIBEAM10F013979	-	-	-	0	0	0	0	0	0	0	0	0	0	3
PHASIBEAM10F005913	-	-	-	0	0	0	0	0	0	0	0	0	0	2
PHASIBEAM10F018093	-	-	-	0	0	0	0	0	0	0	0	0	0	2
PHASIBEAM10F021546	-	-	-	0	0	0	0	0	0	0	0	0	0	2
PHASIBEAM10F016639	cdpk-related kinase 5-like	AT3G50530|CRK|CDPK-related kinase|T20E23.130	-	0	0	0	1	0	0	0	0	0	0	0
PHASIBEAM10F026313	dna-binding protein	AT4G17800|DL4935C|FCAALL.129	-	0	0	3	0	0	0	0	0	0	0	3
PHASIBEAM10F019152	dna-damage-repair toleration	AT3G20820|moe17.11	-	0	0	0	0	0	0	0	0	0	0	9
PHASIBEAM10F003653	kinesin family member C2/C3	AT1G73860|F2P9.27|F2P9_27	-	0	0	0	0	0	0	0	0	0	0	6
PHASIBEAM10F019343	probable calcium-binding protein	AT1G12310|F5O11.35|F5O11_35	-	2	0	0	1	0	0	0	0	0	0	1
PHASIBEAM10F001060	probable glutathione s-transferase	AT1G78380|ATGSTU19|GST8|A. THALIANA GLUTATHIONE S-TRANSFERASE TAU 19|GLUTATHIONE TRANSFERASE 8|AT1G78380.1|F3F9.11|F3F9_11	-	0	0	0	1	0	0	0	0	0	0	0
PHASIBEAM10F019346	udp-glucuronate 4-epimerase 5-like	AT1G02000|GAE2|UDP-D-glucuronate 4-epimerase 2|F22M8.13|F22M8_13	-	1	0	1	0	0	0	0	0	0	0	10
PHASIBEAM10F016096	uncharacterized protein	AT3G13690|MMM17.11	-	0	0	0	1	0	0	0	0	0	0	0
PHASIBEAM10F025281	uncharacterized protein	AT3G06130|F28L1.7|F28L1_7	-	0	1	2	0	0	0	0	0	0	0	0
PHASIBEAM10F005594	wuschel-related homeobox 2-like	AT5G59340|WOX2|WUSCHEL related homeobox 2|MNC17.25|MNC17_25	-	0	0	0	0	0	0	0	0	0	0	4
PHASIBEAM10F019336	snare-interacting protein	AT1G12360|KEU|SEC11|keule|F5O11.8|F5O11_8	-	0	0	0	0	0	0	0	0	0	0	11
PHASIBEAM10F021460	-	-	-	0	0	0	1	0	0	0	0	0	0	1
PHASIBEAM10F023753	-	-	-	0	0	0	1	0	0	0	0	0	0	0
PHASIBEAM10F021459	-	-	-	0	0	0	0	0	0	0	0	0	0	3
PHASIBEAM10F026833	-	-	-	0	0	0	0	0	0	0	0	0	0	3
PHASIBEAM10F022525	-	-	-	0	0	0	0	0	0	0	0	0	0	3
PHASIBEAM10F001022	-	-	-	0	0	0	0	1	0	0	0	0	0	2
PHASIBEAM10F006694	-	-	-	0	0	0	0	0	1	0	0	0	0	1
PHASIBEAM10F000996	-	-	-	0	0	0	1	0	0	0	0	0	0	8
PHASIBEAM10F005941	-	-	-	0	0	0	3	0	0	0	0	0	0	3
PHASIBEAM10F001019	-	-	-	0	0	0	2	0	0	0	0	0	0	3
PHASIBEAM10F005917	-	-	-	0	0	0	1	0	0	0	0	0	0	4
PHASIBEAM10F008968	-	-	-	0	0	0	1	0	0	0	0	0	0	4
PHASIBEAM10F021461	-	-	-	0	0	0	2	0	0	0	0	0	0	2
PHASIBEAM10F007208	-	-	-	0	0	0	2	0	0	0	0	0	0	2
PHASIBEAM10F022539	-	-	-	0	0	0	2	0	0	0	0	0	0	2
PHASIBEAM10F008973	-	-	-	0	0	0	1	0	0	0	0	0	0	3
PHASIBEAM10F009355	-	-	-	0	0	0	1	0	0	0	0	0	0	3
PHASIBEAM10F007222	-	-	-	0	0	0	1	0	0	0	0	0	0	3
PHASIBEAM10F009353	-	-	-	0	0	0	1	0	0	0	0	0	0	3
PHASIBEAM10F006723	-	-	-	0	0	0	1	0	0	0	0	0	0	3
PHASIBEAM10F007209	-	-	-	0	0	0	1	0	0	0	0	0	0	3
PHASIBEAM10F022543	-	-	-	0	0	0	1	0	0	0	0	0	0	3
PHASIBEAM10F005951	-	-	-	0	0	0	2	0	0	0	0	0	0	1
PHASIBEAM10F001008	-	-	-	0	0	0	2	0	0	0	0	0	0	1
PHASIBEAM10F006724	-	-	-	0	0	0	2	0	0	0	0	0	0	1
PHASIBEAM10F008987	-	-	-	0	0	0	2	0	0	0	0	0	0	1
PHASIBEAM10F009359	-	-	-	0	0	0	2	0	0	0	0	0	0	1
PHASIBEAM10F005919	-	-	-	0	0	0	1	0	0	0	0	0	0	2
PHASIBEAM10F022372	-	-	-	0	0	0	1	0	0	0	0	0	0	2
PHASIBEAM10F014276	-	-	-	0	0	0	1	0	0	0	0	0	0	1
PHASIBEAM10F022519	-	-	-	0	0	0	2	0	0	0	0	0	0	0
PHASIBEAM10F022526	-	-	-	0	0	0	2	0	0	0	0	0	0	0
PHASIBEAM10F008988	-	-	-	0	0	0	2	0	0	0	0	0	0	0
PHASIBEAM10F014160	-	-	-	0	0	0	2	0	0	0	0	0	0	0
PHASIBEAM10F009391	-	-	-	0	0	0	2	0	0	0	0	0	0	0
PHASIBEAM10F005943	-	-	-	0	0	0	2	0	0	0	0	0	0	0
PHASIBEAM10F012047	-	-	-	0	0	0	1	0	0	0	0	0	0	1
PHASIBEAM10F007249	-	-	-	0	0	0	1	0	0	1	0	0	0	0
PHASIBEAM10F018089	-	-	-	0	0	0	1	0	0	1	0	0	0	0
PHASIBEAM10F014148	-	-	-	0	0	0	1	0	0	0	0	0	0	1
PHASIBEAM10F014156	-	-	-	0	0	0	1	0	0	0	0	0	0	1
PHASIBEAM10F014158	-	-	-	0	0	0	1	0	0	0	0	0	0	1
PHASIBEAM10F005933	-	-	-	0	0	0	1	0	0	0	0	0	0	0
PHASIBEAM10F001941	-	-	-	0	0	0	1	0	0	0	0	0	0	0
PHASIBEAM10F005940	-	-	-	0	0	0	1	0	0	0	0	0	0	0
PHASIBEAM10F020689	-	-	-	0	0	0	1	0	0	0	0	0	0	0
PHASIBEAM10F008325	-	-	-	0	0	0	1	0	0	0	0	0	0	0
PHASIBEAM10F022367	-	-	-	0	0	0	1	0	0	0	0	0	0	0
PHASIBEAM10F010080	-	-	-	0	0	0	1	0	0	0	0	0	0	0
PHASIBEAM10F017807	-	-	-	0	0	0	1	0	0	0	0	0	0	0
PHASIBEAM10F007228	-	-	-	0	0	0	0	0	0	0	0	0	0	9
PHASIBEAM10F004836	-	-	-	0	0	0	0	0	0	0	0	0	0	7
PHASIBEAM10F026045	-	-	-	0	0	0	0	0	0	0	0	0	0	5
PHASIBEAM10F013990	-	-	-	0	0	0	0	0	0	0	0	0	0	4
PHASIBEAM10F005962	-	-	-	0	0	0	0	0	0	0	0	0	0	4
PHASIBEAM10F017804	-	-	-	0	0	0	0	0	0	0	0	0	0	4
PHASIBEAM10F021462	-	-	-	0	0	0	0	0	0	0	0	0	0	4
PHASIBEAM10F021556	-	-	-	0	0	0	0	0	0	0	0	0	0	4
PHASIBEAM10F017139	-	-	-	0	0	0	0	0	0	0	0	0	0	4
PHASIBEAM10F022373	-	-	-	0	0	0	0	0	0	0	0	0	0	3
PHASIBEAM10F009387	-	-	-	0	0	0	0	0	0	0	0	0	0	3
PHASIBEAM10F009388	-	-	-	0	0	0	0	0	0	0	0	0	0	3
PHASIBEAM10F001007	-	-	-	0	0	0	0	0	0	0	0	0	0	3
PHASIBEAM10F014270	-	-	-	0	0	0	0	0	0	0	0	0	0	3
PHASIBEAM10F000986	-	-	-	0	0	0	0	0	0	0	0	0	0	3
PHASIBEAM10F005928	-	-	-	0	0	0	0	0	0	0	0	0	0	3
PHASIBEAM10F003022	-	-	-	0	0	0	0	0	0	0	0	0	0	2
PHASIBEAM10F022527	-	-	-	0	0	0	0	0	0	0	0	0	0	2
PHASIBEAM10F010083	-	-	-	0	0	0	0	0	0	0	0	0	0	2
PHASIBEAM10F020703	-	-	-	0	0	0	0	0	0	0	0	0	0	2
PHASIBEAM10F014168	-	-	-	0	0	0	0	0	0	0	0	0	0	2
PHASIBEAM10F014271	-	-	-	0	0	0	0	0	0	0	0	0	0	2
PHASIBEAM10F014274	-	-	-	0	0	0	0	0	0	0	0	0	0	2
PHASIBEAM10F013981	-	-	-	0	0	0	0	0	0	0	0	0	0	2
PHASIBEAM10F000971	-	-	-	0	0	0	0	0	0	0	0	0	0	2
PHASIBEAM10F006820	-	-	-	0	0	0	0	0	0	0	0	0	0	2
PHASIBEAM10F008989	-	-	-	0	0	0	0	0	0	0	0	0	0	2
PHASIBEAM10F008995	-	-	-	0	0	0	0	0	0	0	0	0	0	2
PHASIBEAM10F010814	-	-	-	0	0	0	0	0	0	0	0	0	0	2
PHASIBEAM10F001018	arginine serine-rich protein	AT1G16610|SR45|RNPS1|AtSR45|arginine/serine-rich 45|F19K19.9|F19K19_9|ARGININE/SERINE-RICH PROTEIN SR45	-	0	0	0	0	0	0	1	0	0	0	6
PHASIBEAM10F014004	diacylglycerol kinase 7-like	AT4G30340|ATDGK7|DGK7|diacylglycerol kinase 7|F17I23.320|F17I23_320	-	0	0	0	0	0	0	0	0	0	0	2
PHASIBEAM10F023116	transcription elongation factor	AT1G65440|GTB1|global transcription factor group B1|T8F5.22|T8F5_22|Global transcription factor group B	-	0	0	0	1	0	0	0	0	0	0	0
PHASIBEAM10F006716	uncharacterized protein	AT5G55060|MCO15.1|MCO15_1	-	0	0	0	0	0	0	0	0	0	0	4
PHASIBEAM10F014289	uncharacterized protein	AT5G48500|MJE7.14|MJE7_14	-	0	0	0	0	0	0	1	0	0	0	1
PHASIBEAM10F007217	-	-	-	0	0	0	1	0	0	0	0	0	0	1
PHASIBEAM10F024216	probable leucine-rich repeat	AT3G14840|T21E2.2	-	0	0	0	1	0	0	0	0	0	0	2
PHASIBEAM10F024586	-	-	-	0	0	0	1	0	0	0	0	0	0	0
PHASIBEAM10F009459	-	-	-	2	0	2	1	0	0	0	0	0	0	5
PHASIBEAM10F012079	-	-	-	4	0	0	1	0	0	0	0	0	0	2
PHASIBEAM10F009237	-	-	-	2	0	1	1	0	0	0	0	0	0	1
PHASIBEAM10F008607	-	-	-	0	0	0	2	0	0	0	0	0	0	2
PHASIBEAM10F012130	-	-	-	0	0	2	1	0	0	0	0	0	0	1
PHASIBEAM10F022520	-	-	-	0	0	0	1	0	0	0	0	0	0	3
PHASIBEAM10F003643	-	-	-	0	0	1	1	0	0	0	0	0	0	2
PHASIBEAM10F020029	-	-	-	0	0	1	1	0	0	0	0	0	0	1
PHASIBEAM10F001942	-	-	-	0	0	0	1	0	0	0	0	0	0	1
PHASIBEAM10F013155	-	-	-	0	0	1	1	0	0	0	0	0	0	0
PHASIBEAM10F014788	-	-	-	0	0	0	1	0	0	0	0	0	0	0
PHASIBEAM10F009470	-	-	-	0	0	0	1	0	0	0	0	0	0	0
PHASIBEAM10F006243	-	-	-	0	0	0	0	0	0	0	0	0	0	10
PHASIBEAM10F010462	-	-	-	1	0	0	0	0	0	0	0	0	0	4
PHASIBEAM10F012918	-	-	-	0	0	0	0	0	0	0	0	0	0	5
PHASIBEAM10F003922	-	-	-	4	0	0	0	0	0	0	0	0	0	0
PHASIBEAM10F009465	-	-	-	1	0	0	0	0	0	3	0	0	0	0
PHASIBEAM10F016633	-	-	-	0	0	0	0	0	0	0	0	0	0	4
PHASIBEAM10F014159	-	-	-	0	0	0	0	0	0	0	0	0	0	4
PHASIBEAM10F006242	-	-	-	0	0	0	0	0	0	0	0	0	0	4
PHASIBEAM10F006928	-	-	-	1	0	0	0	0	0	0	0	0	0	2
PHASIBEAM10F014177	-	-	-	1	0	0	0	0	0	0	0	0	0	2
PHASIBEAM10F016713	-	-	-	0	0	0	0	0	0	0	0	0	0	3
PHASIBEAM10F022377	-	-	-	0	0	0	0	0	0	0	0	0	0	2
PHASIBEAM10F025327	-	-	-	0	0	0	0	0	0	0	0	0	0	2
PHASIBEAM10F009468	-	-	-	0	0	0	0	0	0	0	0	0	0	2
PHASIBEAM10F012653	-	-	-	0	1	1	0	0	0	0	0	0	0	0
PHASIBEAM10F001015	-	-	-	0	0	0	0	0	0	0	0	0	0	2
PHASIBEAM10F016859	-	-	-	2	0	0	0	0	0	0	0	0	0	0
PHASIBEAM10F021667	-	-	-	0	0	0	0	0	0	0	0	0	0	2
PHASIBEAM10F005674	12-oxophytodienoate reductase	AT1G76690|OPR2|ATOPR2|12-oxophytodienoate reductase 2|ARABIDOPSIS 12-OXOPHYTODIENOATE REDUCTASE 2|F28O16.6|F28O16_6|12-OXOPHYTODIENOATE REDUCTASE 2	-	0	0	2	1	0	0	0	0	0	0	3
PHASIBEAM10F018070	2og-fe oxygenase family oxidoreductase	AT1G06620|F12K11.24|F12K11_24	-	0	0	0	0	0	0	0	0	0	0	2
PHASIBEAM10F010037	40s ribosomal protein s6-like	AT5G10360|EMB3010|RPS6B|embryo defective 3010|Ribosomal protein small subunit 6b|F12B17.290|F12B17_290	-	1	0	1	0	0	0	0	0	0	0	2
PHASIBEAM10F012070	aquaporin pip2-2-like [glycine	AT2G37170|PIP2B|PIP2;2|plasma membrane intrinsic protein 2|PLASMA MEMBRANE INTRINSIC PROTEIN 2;2|t2n18.7|t2n18_7	-	0	0	0	0	0	0	0	0	0	0	2
PHASIBEAM10F009221	basic helix-loop-helix dna-binding superfamily	AT1G35460|FBH1|FLOWERING BHLH 1|F12A4.2|F12A4_2	-	3	0	1	1	0	0	1	0	0	0	0
PHASIBEAM10F015414	caffeic acid o-methyltransferase [medicago	AT5G54160|ATOMT1|OMT1|COMT1|O-methyltransferase 1|caffeate O-methyltransferase 1|K18G13.3|K18G13_3|O-METHYLTRANSFERASE 1	-	0	0	0	1	0	0	1	0	0	0	4
PHASIBEAM10F019173	cytokinin dehydrogenase 6-like	AT3G63440|ATCKX6|CKX6|ATCKX7|CYTOKININ OXIDASE 6|cytokinin oxidase/dehydrogenase 6|MAA21.70	-	0	0	0	1	0	0	0	0	0	0	1
PHASIBEAM10F014145	cytosolic prostaglandin-E synthase [EC:5.3.99.3]	AT5G03300|ADK2|adenosine kinase 2|F12E4.30|F12E4_30|ADENOSINE KINASE 2	-	0	0	0	3	0	0	1	0	0	0	0
PHASIBEAM10F002456	disease resistance protein (tir-nbs-lrr class)	AT5G36930|MLF18.50|MLF18_50	-	0	0	1	3	0	0	0	0	0	0	3
PHASIBEAM10F009449	expansin-a17-like [glycine	AT4G01630|ATEXPA17|ATEXP17|ATHEXP ALPHA 1.13|EXPA17|expansin A17|EXPANSIN 17|T15B16.16|T15B16_16	-	0	0	0	0	0	0	0	0	0	0	8
PHASIBEAM10F009451	glucose-1-phosphate	AT1G27680|APL2|ADPGLC-PPase large subunit|T22C5.13|T22C5_13	-	1	0	1	0	0	0	0	0	0	0	2
PHASIBEAM10F024204	glycine-rich rna-binding protein	AT3G23830|GR-RBP4|GRP4|AtGRP4|glycine-rich RNA-binding protein 4|F14O13.2	-	2	0	0	0	0	0	0	0	0	0	0
PHASIBEAM10F024203	histone h2b	AT3G45980|H2B|HTB9|HISTONE H2B|F16L2.190	-	16	0	0	0	0	0	0	0	0	0	14
PHASIBEAM10F024207	histone h2b	AT3G45980|H2B|HTB9|HISTONE H2B|F16L2.190	-	0	0	0	0	0	0	0	0	0	0	6
PHASIBEAM10F023113	histone h2b	AT3G45980|H2B|HTB9|HISTONE H2B|F16L2.190	-	0	0	2	0	0	0	0	0	0	0	3
PHASIBEAM10F024202	histone h2b	AT3G45980|H2B|HTB9|HISTONE H2B|F16L2.190	-	0	0	0	0	0	0	0	0	0	0	3
PHASIBEAM10F024206	histone h2b	AT3G45980|H2B|HTB9|HISTONE H2B|F16L2.190	-	0	0	0	0	0	0	0	0	0	0	3
PHASIBEAM10F009505	homeobox protein knotted-1-like	AT1G23380|KNAT6|KNAT6L|KNAT6S|KNOTTED1-like homeobox gene 6|F26F24.32|F26F24_32	-	1	0	4	1	0	0	1	0	0	0	0
PHASIBEAM10F024580	isoliquiritigenin	AT5G54160|ATOMT1|OMT1|COMT1|O-methyltransferase 1|caffeate O-methyltransferase 1|K18G13.3|K18G13_3|O-METHYLTRANSFERASE 1	-	0	0	0	0	0	0	0	0	0	0	4
PHASIBEAM10F022379	laccase-14-like [fragaria vesca	AT5G09360|LAC14|laccase 14|T5E8.160|T5E8_160	-	2	0	0	0	0	0	0	0	0	0	1
PHASIBEAM10F012401	limonoid udp-glucosyltransferase-like protein	AT4G15480|UGT84A1|DL3780C|FCAALL.304	-	0	0	0	0	0	0	0	0	0	0	5
PHASIBEAM10F000970	low quality protein: myb-related	AT1G79180|ATMYB63|MYB63|MYB DOMAIN PROTEIN 63|YUP8H12R.21|YUP8H12R_21|MYB63	-	0	0	1	0	0	0	0	0	0	0	2
PHASIBEAM10F012121	nadh dehydrogenase 1	AT3G08610|F17O14.8	-	0	0	0	0	0	0	0	0	0	0	5
PHASIBEAM10F002408	nitrate transporter -like	AT1G69870|NRT1.7|nitrate transporter 1.7|T17F3.10|T17F3_10	-	0	0	0	1	0	0	0	0	0	0	0
PHASIBEAM10F001010	probable boi-related e3	AT3G12920|BRG3|BOI-related gene 3|MGH6.3	-	0	0	0	1	0	0	0	0	0	0	2
PHASIBEAM10F008999	probable inorganic phosphate	AT1G76430|PHT1;9|phosphate transporter 1;9|F15M4.7	-	1	0	2	2	0	0	0	0	0	0	2
PHASIBEAM10F018300	probable wrky transcription factor	AT5G15130|WRKY72|ATWRKY72|WRKY DNA-binding protein 72|ARABIDOPSIS THALIANA WRKY DNA-BINDING PROTEIN 72|F8M21.20|F8M21_20	-	0	0	0	1	0	0	0	0	0	0	0
PHASIBEAM10F018297	protein iq-domain 31-like isoform	AT1G74690|IQD31|IQ-domain 31|F25A4.33|F25A4_33	-	0	0	1	0	0	0	1	0	0	0	1
PHASIBEAM10F013998	pyruvate cytosolic	AT5G56350|MCD7.8|MCD7_8	-	0	0	0	0	0	0	1	0	0	0	1
PHASIBEAM10F003630	ras-related protein rhn1-like	AT4G19640|ARA7|ARA-7|ATRABF2B|ATRAB5B|RABF2B|ATRAB-F2B|RAB-F2B|ARABIDOPSIS RAB GTPASE HOMOLOG F2B|RAB GTPASE HOMOLOG F2B|F24J7.190|F24J7_190	-	1	0	2	0	0	0	0	0	0	0	4
PHASIBEAM10F020593	ring-box 1	AT5G20570|ROC1|RBX1|HRT1|ATRBX1|REGULATOR OF CULLINS-1|RING-box 1|F7C8.160|F7C8_160	-	0	0	0	0	0	0	0	0	0	0	2
PHASIBEAM10F009983	rpm1-interacting protein 4-like	AT3G07680|p24beta2|p24 subfamily beta 2|MLP3.13	-	0	0	0	0	0	0	0	0	0	0	3
PHASIBEAM10F009246	signal recognition particle 14 kda	AT2G43640|F18O19.25	-	0	0	0	0	0	0	0	0	0	0	2
PHASIBEAM10F012655	spx domain-containing membrane	AT4G22990|F7H19.170|F7H19_170	-	1	0	0	0	0	0	1	0	0	0	1
PHASIBEAM10F021172	transcription factor	PHASIBEAM10F021172T2	-	0	0	0	0	0	0	0	0	0	0	2
PHASIBEAM10F023121	transcription factor gamyb-like	AT5G06100|MYB33|ATMYB33|myb domain protein 33|K16F4.6|K16F4_6	-	2	0	0	1	0	0	0	0	0	0	0
PHASIBEAM10F013164	transcription factor gte1-like	AT2G34900|GTE01|IMB1|GTE1|IMBIBITION-INDUCIBLE 1|GLOBAL TRANSCRIPTION FACTOR GROUP E1|F19I3.13|F19I3_13	-	0	0	0	0	0	0	0	0	0	0	2
PHASIBEAM10F006931	two-pore potassium channel 3-like	AT4G18160|KCO6|ATTPK3|ATKCO6|TPK3|Ca2+ activated outward rectifying K+ channel 6|F15J5.130|F15J5_130	-	0	0	0	1	0	0	0	0	0	0	2
PHASIBEAM10F002462	udp-glycosyltransferase 85a7-like	AT1G22340|AtUGT85A7|UGT85A7|UDP-glucosyl transferase 85A7|T16E15.5|T16E15_5	-	0	0	0	1	0	0	0	0	0	0	1
PHASIBEAM10F009455	uncharacterized protein	AT1G73177|BNS|APC13|BONSAI|anaphase-promoting complex 13	-	0	1	3	0	0	0	0	0	0	0	10
PHASIBEAM10F023864	uncharacterized protein	AT2G31940|F20M17.26	-	3	0	1	0	0	0	0	0	0	0	9
PHASIBEAM10F003641	uncharacterized protein	AT3G24450|MXP5.2	-	0	0	0	0	0	0	0	0	0	0	11
PHASIBEAM10F012061	uncharacterized protein	AT2G39000|T7F6.17|T7F6_17	-	0	0	0	0	0	0	0	0	0	0	2
PHASIBEAM10F012952	uncharacterized protein	AT3G49720|T16K5.70	-	0	0	0	0	0	0	0	0	0	0	2
PHASIBEAM10F010054	zinc transporter 1-like [glycine	AT3G12750|ZIP1|AtZIP1|zinc transporter 1 precursor|MBK21.8	-	0	0	2	0	0	0	0	0	0	0	1
PHASIBEAM10F011045	probable receptor-like protein	AT5G15080|F2G14.200|F2G14_200	R-gene	0	0	0	0	0	0	0	0	0	0	2
PHASIBEAM10F001900	-	-	-	0	0	2	0	0	0	0	0	0	0	0
PHASIBEAM10F012060	casp-like protein at2g28370-like	AT2G28370|T1B3.11|T1B3_11	-	0	0	0	0	0	0	0	0	0	0	2
PHASIBEAM10F026601	uncharacterized protein	AT5G08430|F8L15.160|F8L15_160	-	4	0	0	0	0	0	0	0	0	0	2
PHASIBEAM10F025567	dnaj homolog subfamily c member	AT1G49160|WNK7|F27J15.7|F27J15_7	R-gene	0	0	1	0	0	0	0	0	0	0	1
PHASIBEAM10F026151	ring-h2 finger protein	AT2G46495|AT2G46495.1	-	5	0	0	1	0	0	0	0	0	0	0
PHASIBEAM10F007174	uncharacterized protein	AT1G05380|T25N20.3|T25N20_3	-	0	0	0	0	0	0	0	0	0	0	2
PHASIBEAM10F005952	l-ascorbate oxidase-like protein [medicago	AT1G55570|sks12|SKU5 similar 12|T5A14.1|T5A14_1	-	0	0	0	0	0	0	0	0	0	0	9
PHASIBEAM10F007226	-	-	-	0	0	0	0	0	0	0	0	0	0	3
PHASIBEAM10F006697	phd finger protein male sterility	AT5G22260|MS1|male sterility 1|T6G21.3|male sterility 1 protein	-	0	0	0	1	0	0	0	0	0	0	0
PHASIBEAM10F014778	-	-	-	0	0	0	1	0	0	0	0	0	0	0
PHASIBEAM10F023115	transcription elongation factor	AT1G65440|GTB1|global transcription factor group B1|T8F5.22|T8F5_22|Global transcription factor group B	-	0	0	0	0	0	0	0	0	0	0	4
PHASIBEAM10F020679	-	-	-	0	0	0	0	0	0	0	0	1	0	2
PHASIBEAM10F021560	-	-	-	1	3	12	1	0	0	0	0	0	0	11
PHASIBEAM10F006929	-	-	-	3	0	1	1	0	0	0	0	0	0	8
PHASIBEAM10F009000	-	-	-	0	0	1	1	0	0	1	0	0	0	5
PHASIBEAM10F025338	-	-	-	0	0	0	1	0	0	0	0	0	0	6
PHASIBEAM10F024578	-	-	-	0	0	0	3	0	0	0	0	0	0	2
PHASIBEAM10F014764	-	-	-	1	0	1	2	0	0	1	0	0	0	0
PHASIBEAM10F001021	-	-	-	0	0	0	1	0	0	0	0	0	0	4
PHASIBEAM10F023770	-	-	-	0	0	0	2	0	0	0	0	0	0	2
PHASIBEAM10F005924	-	-	-	0	0	0	2	0	0	0	0	0	0	2
PHASIBEAM10F007234	-	-	-	0	0	0	2	0	0	0	0	0	0	2
PHASIBEAM10F012050	-	-	-	0	0	0	2	0	0	0	0	0	0	2
PHASIBEAM10F002394	-	-	-	3	0	0	1	0	0	0	0	0	0	0
PHASIBEAM10F005671	-	-	-	0	0	0	1	0	0	0	0	0	0	2
PHASIBEAM10F005927	-	-	-	0	0	0	2	0	0	0	0	0	0	1
PHASIBEAM10F023866	-	-	-	0	0	0	2	0	0	0	0	0	0	0
PHASIBEAM10F014277	-	-	-	0	0	0	1	0	0	0	0	0	0	1
PHASIBEAM10F001065	-	-	-	0	0	0	1	0	0	0	0	0	0	0
PHASIBEAM10F017983	-	-	-	0	0	0	1	0	0	0	0	0	0	0
PHASIBEAM10F008967	-	-	-	0	0	0	1	0	0	0	0	0	0	0
PHASIBEAM10F017644	-	-	-	0	0	0	1	0	0	0	0	0	0	0
PHASIBEAM10F006708	-	-	-	0	0	0	1	0	0	0	0	0	0	0
PHASIBEAM10F007753	-	-	-	0	0	0	1	0	0	0	0	0	0	0
PHASIBEAM10F013152	-	-	-	0	0	0	1	0	0	0	0	0	0	0
PHASIBEAM10F016722	-	-	-	0	0	0	1	0	0	0	0	0	0	0
PHASIBEAM10F019138	-	-	-	0	0	0	1	0	0	0	0	0	0	0
PHASIBEAM10F023865	-	-	-	0	1	4	0	0	0	2	0	0	0	4
PHASIBEAM10F019319	-	-	-	8	0	1	0	0	0	0	0	0	0	0
PHASIBEAM10F003122	-	-	-	2	0	2	0	0	0	0	0	0	0	5
PHASIBEAM10F014893	-	-	-	0	0	0	0	0	0	0	0	0	0	9
PHASIBEAM10F005937	-	-	-	2	0	0	0	0	0	0	0	0	0	5
PHASIBEAM10F011159	-	-	-	2	0	0	0	0	0	0	0	0	0	3
PHASIBEAM10F012926	-	-	-	0	1	2	0	0	0	0	0	0	0	2
PHASIBEAM10F000955	-	-	-	3	0	0	0	0	0	0	0	0	0	2
PHASIBEAM10F017228	-	-	-	5	0	0	0	0	0	0	0	0	0	0
PHASIBEAM10F020586	-	-	-	0	0	0	0	0	0	0	0	0	0	4
PHASIBEAM10F025331	-	-	-	0	0	0	0	0	0	0	0	0	0	4
PHASIBEAM10F023437	-	-	-	0	0	1	0	0	0	0	0	0	0	3
PHASIBEAM10F026152	-	-	-	0	0	0	0	0	0	0	0	0	0	4
PHASIBEAM10F005663	-	-	-	0	0	0	0	0	0	0	0	0	0	3
PHASIBEAM10F013936	-	-	-	0	0	0	0	0	0	0	0	0	0	3
PHASIBEAM10F014275	-	-	-	1	0	0	0	0	0	0	0	0	0	2
PHASIBEAM10F016732	-	-	-	2	0	0	0	0	0	0	0	0	0	1
PHASIBEAM10F005938	-	-	-	2	0	0	0	0	0	0	0	0	0	1
PHASIBEAM10F002709	-	-	-	0	0	0	0	0	0	0	0	0	0	3
PHASIBEAM10F016719	-	-	-	0	0	0	0	0	0	0	0	0	0	3
PHASIBEAM10F010038	-	-	-	2	0	0	0	0	0	0	0	0	0	1
PHASIBEAM10F020212	-	-	-	1	0	0	0	0	0	0	0	0	0	2
PHASIBEAM10F019352	-	-	-	0	0	0	0	0	0	0	0	0	0	3
PHASIBEAM10F023881	-	-	-	0	0	0	0	0	0	0	0	0	0	3
PHASIBEAM10F001013	-	-	-	0	0	0	0	0	0	0	0	0	0	2
PHASIBEAM10F016710	-	-	-	0	0	0	0	0	0	0	0	0	0	2
PHASIBEAM10F021716	-	-	-	0	0	2	0	0	0	0	0	0	0	0
PHASIBEAM10F023186	-	-	-	2	0	0	0	0	0	0	0	0	0	0
PHASIBEAM10F012058	-	-	-	0	0	0	0	0	0	0	0	0	0	2
PHASIBEAM10F016711	-	-	-	0	0	0	0	0	0	0	0	0	1	1
PHASIBEAM10F023112	-	-	-	0	0	0	0	0	0	0	0	0	0	2
PHASIBEAM10F020694	-	-	-	0	0	1	0	0	0	0	0	0	0	1
PHASIBEAM10F007219	-	-	-	0	0	0	0	0	0	0	0	0	0	2
PHASIBEAM10F009504	-	-	-	0	1	1	0	0	0	0	0	0	0	0
PHASIBEAM10F006887	-	-	-	0	0	0	0	0	0	0	0	0	0	2
PHASIBEAM10F012929	-	-	-	0	0	0	0	0	0	0	0	0	0	2
PHASIBEAM10F014358	-	-	-	0	1	1	0	0	0	0	0	0	0	0
PHASIBEAM10F003431	-	-	-	0	0	1	0	0	0	0	0	0	0	1
PHASIBEAM10F003957	-	-	-	0	0	0	0	0	0	0	0	0	0	2
PHASIBEAM10F006821	-	-	-	0	0	0	0	0	0	0	0	0	0	2
PHASIBEAM10F008965	-	-	-	1	0	0	0	0	0	0	0	0	0	1
PHASIBEAM10F019811	-	-	-	0	0	0	0	0	0	0	0	0	0	2
PHASIBEAM10F023758	-	-	-	1	0	0	0	0	0	0	0	0	0	1
PHASIBEAM10F027358	-	-	-	0	0	0	0	0	0	0	0	0	0	2
PHASIBEAM10F005966	14-3-3-like protein gf14 iota-like	AT1G26480|GRF12|GF14 IOTA|general regulatory factor 12|T1K7.15|T1K7_15	-	0	0	0	0	0	0	0	0	0	0	4
PHASIBEAM10F000984	2-oxoglutarate and fe -dependent oxygenase	AT3G12900|MJM20.4	-	0	0	0	1	0	0	0	0	0	0	1
PHASIBEAM10F018625	21 kda protein	AT3G62820|F26K9.250	-	4	0	0	0	0	0	0	0	0	0	3
PHASIBEAM10F025173	3-hydroxyisobutyryl-	AT4G31810|AT4G31810.1|F11C18.10|F11C18_10	-	0	0	1	0	0	0	0	0	0	0	6
PHASIBEAM10F019344	40s ribosomal protein s13-like	AT4G00100|ATRPS13A|RPS13|PFL2|RPS13A|ribosomal protein S13A|POINTED FIRST LEAF 2|F6N15.7|F6N15_7|RIBOSOMAL PROTEIN S13	-	0	0	0	0	0	0	0	0	0	0	4
PHASIBEAM10F005662	40s ribosomal protein s3a-like	AT3G04840|T9J14.21|T9J14_21	-	4	0	0	0	0	0	0	0	0	0	2
PHASIBEAM10F016728	aconitate hydratase	AT4G35830|ACO1|aconitase 1|F4B14.100|F4B14_100	-	0	1	1	0	0	0	0	0	0	0	4
PHASIBEAM10F003635	aldehyde dehydrogenase family 2	AT3G24503|ALDH2C4|ALDH1A|REF1|aldehyde dehydrogenase 2C4|aldehyde dehydrogenase 1A|REDUCED EPIDERMAL FLUORESCENCE1	-	2	0	0	0	0	0	0	0	0	0	0
PHASIBEAM10F026293	aldose 1-epimerase family protein [medicago	AT3G01590|F4P13.13|F4P13_13	-	0	0	0	0	0	0	0	0	0	0	10
PHASIBEAM10F010457	anthranilate synthase component	AT1G25220|TRP4|WEI7|TRYPTOPHAN BIOSYNTHESIS 4|WEAK ETHYLENE INSENSITIVE7|AT1G25220.1|F4F7.39|F4F7_39|ANTHRANILATE SYNTHASE BETA SUBUNIT	-	0	0	0	1	0	0	0	0	0	0	1
PHASIBEAM10F012951	ap2-like ethylene-responsive transcription factor	AT4G37750|ANT|DRG|CKC|CKC1|AINTEGUMENTA|DRAGON|COMPLEMENTING A PROTEIN KINASE C MUTANT 1|T28I19.30|T28I19_30	-	0	0	1	1	0	0	0	0	0	0	0
PHASIBEAM10F013989	apyrase 2-like	AT5G18280|ATAPY2|APY2|apyrase 2|MRG7.24|MRG7_24|APYRASE	-	198	0	0	4	0	0	2	0	0	0	2
PHASIBEAM10F013991	aquaporin sip1-2	AT5G18290|SIP1;2|SIP1B|SMALL AND BASIC INTRINSIC PROTEIN 1B|F20L16.1	-	4	0	4	4	0	0	1	0	0	0	31
PHASIBEAM10F024213	aquaporin tip1-1	AT4G01470|GAMMA-TIP3|TIP1;3|ATTIP1.3|tonoplast intrinsic protein 1;3|f11o4.1|f11o4_1	-	0	0	1	0	0	0	0	0	0	0	3
PHASIBEAM10F005956	asparagine synthetase	AT2G03667	-	0	0	1	2	0	0	1	0	0	0	4
PHASIBEAM10F007835	aspartic proteinase pcs1-like	AT2G39710|F17A14.9	-	0	0	1	0	0	0	0	0	0	0	2
PHASIBEAM10F016730	aspartic proteinase-like protein	AT2G17760|T17A5.8|T17A5_8	-	1	0	0	0	0	0	0	0	0	0	1
PHASIBEAM10F005672	atp-dependent rna helicase	AT4G14790|ATSUV3|EDA15|embryo sac development arrest 15|DL3435C|FCAALL.309	-	1	0	0	0	0	0	0	0	0	0	3
PHASIBEAM10F019017	axial regulator yabby 3-like	AT2G45190|AFO|FIL|YAB1|ABNORMAL FLORAL ORGANS|FILAMENTOUS FLOWER|YABBY1|F4L23.30|ABNORMAL FLORAL ORGANS PROTEIN	-	0	0	1	0	0	0	0	0	0	0	3
PHASIBEAM10F009238	beta- -galactosyltransferase-like protein	AT1G33430|F10C21.10|F10C21_10	-	4	0	0	2	0	0	0	0	0	0	1
PHASIBEAM10F023872	beta-hexosaminidase 2	AT1G05590|HEXO2|ATHEX3|beta-hexosaminidase 2|BETA-HEXOSAMINIDASE 3|F3F20.4|F3F20_4	-	2	0	0	1	0	0	0	0	0	0	0
PHASIBEAM10F014894	beta-mannosidase	AT1G09010|F7G19.12|F7G19_12	-	3	0	0	0	0	0	0	0	0	0	0
PHASIBEAM10F010811	beta-ureidopropionase-like [glycine	AT5G64370|BETA-UP|PYD3|beta-ureidopropionase|PYRIMIDINE 3|MSJ1.21|MSJ1_21	-	0	0	0	1	0	0	1	0	0	0	0
PHASIBEAM10F008597	bifunctional epoxide hydrolase	AT3G51000|F24M12.40	-	0	0	2	0	0	0	0	0	0	0	0
PHASIBEAM10F012643	bifunctional protein	AT2G45790|ATPMM|PMM|PHOSPHOMANNOMUTASE|F4I18.23	-	0	0	0	1	0	0	0	0	0	0	0
PHASIBEAM10F005918	boi-related e3 ubiquitin-protein	AT5G45100|BRG1|BOI-related gene 1|K17O22.9|K17O22_9	-	0	0	0	0	0	0	0	0	0	0	3
PHASIBEAM10F025334	btb poz domain-containing protein	AT2G24240|F27D4.15|F27D4_15	-	7	0	2	0	0	0	0	0	0	0	2
PHASIBEAM10F025174	btb poz domain-containing protein	AT4G31820|ENP|NPY1|MAB4|ENHANCER OF PINOID|NAKED PINS IN YUC MUTANTS 1|MACCHI-BOU 4|F11C18.20|F11C18_20	-	2	0	0	0	0	0	0	0	0	0	0
PHASIBEAM10F001079	caffeoyl- o-methyltransferase [medicago	AT3G62000|F21F14.170	-	1	0	0	1	0	0	0	0	0	0	1
PHASIBEAM10F018624	caffeoylshikimate esterase-like	AT3G62830|UXS2|ATUXS2|UDP-GLUCURONIC ACID DECARBOXYLASE 2|AT3G62830.1|F26K9.260	-	1	0	0	0	0	0	0	0	0	0	1
PHASIBEAM10F013633	calcium-binding protein	AT1G76650|CML38|calmodulin-like 38|F28O16.2|F28O16_2	-	0	0	1	0	0	0	0	0	0	0	4
PHASIBEAM10F012925	calcium-transporting atpase	AT4G37640|ACA2|calcium ATPase 2|F19F18.130|F19F18_130|CALCIUM ATPASE 2	-	0	0	1	2	0	0	0	0	0	0	9
PHASIBEAM10F018596	calcium-transporting atpase	AT2G41560|ACA4|"autoinhibited Ca(2+)-ATPase, isoform 4"|T32G6.8|T32G6_8	-	0	0	0	0	0	0	0	0	0	0	3
PHASIBEAM10F009453	cathepsin b	AT1G02305	-	0	0	0	0	0	0	0	0	0	0	8
PHASIBEAM10F011286	chaperone protein dnaj	AT1G80920|J8|Toc12|AtToc12|AtJ8|translocon at the outer envelope membrane of chloroplasts 12|F23A5.28|F23A5_28	-	0	0	0	0	0	0	0	0	0	0	2
PHASIBEAM10F009243	chloride conductance regulatory	AT5G62290|MMI9.12|MMI9_12	-	0	0	2	0	0	0	0	0	0	0	0
PHASIBEAM10F019167	cinnamoyl- reductase 1-like	AT5G19440|F7K24.190|F7K24_190	-	0	0	1	2	0	0	3	0	0	0	2
PHASIBEAM10F019168	cinnamoyl- reductase 1-like	AT1G51410|F5D21.12|F5D21_12	-	0	0	0	0	0	0	0	0	0	0	2
PHASIBEAM10F007797	condensin complex subunit 3-like	AT5G37630|EMB2656|EMBRYO DEFECTIVE 2656|K12B20.9|K12B20_9	-	0	0	1	0	0	0	0	0	0	0	1
PHASIBEAM10F006937	conserved oligomeric golgi complex	AT1G67930|T23K23.22|T23K23_22	-	2	0	0	0	0	0	0	0	0	0	0
PHASIBEAM10F019320	copper chaperone for superoxide	AT1G12520|ATCCS|CCS|copper chaperone for SOD1|F5O11.26|F5O11_26|COPPER/ZINC SUPEROXIDE DISMUTASE COPPER CHAPERONE	-	0	0	0	0	0	0	0	0	0	0	29
PHASIBEAM10F024585	crossover junction endonuclease	AT4G30870|ATMUS81|MUS81|ARABIDOPSIS THALIANA MMS AND UV SENSITIVE 81|MMS AND UV SENSITIVE 81|F6I18.220|F6I18_220	-	1	0	0	0	0	0	0	0	0	0	1
PHASIBEAM10F001055	cucumber protein kinase 3 [populus	AT3G14370|WAG2|MLN21.22	-	0	0	0	1	0	0	0	0	0	0	1
PHASIBEAM10F010034	cysteine-rich repeat secretory	AT5G48540|MJE7.18|MJE7_18	-	1	0	1	0	0	0	0	0	0	0	3
PHASIBEAM10F003648	cytochrome p450	AT5G07990|TT7|CYP75B1|D501|TRANSPARENT TESTA 7|CYTOCHROME P450 75B1|F13G24.190|F13G24_190|FLAVONOID 3'-HYDROXYLASE|F3'H	-	4	0	1	2	0	0	0	0	0	0	0
PHASIBEAM10F014780	cytochrome p450 family 71 protein [medicago	AT4G31500|CYP83B1|SUR2|RNT1|RED1|ATR4|"cytochrome P450, family 83, subfamily B, polypeptide 1"|SUPERROOT 2|RUNT 1|RED ELONGATED 1|ALTERED TRYPTOPHAN REGULATION 4|F3L17.70|F3L17_70|CYTOCHROME P450 MONOOXYGENASE 83B1	-	0	0	0	2	0	0	0	0	0	0	5
PHASIBEAM10F010033	d-amino acid dehydrogenase small	AT5G48440|MJE7.7|MJE7_7	-	1	0	0	1	0	0	0	0	0	0	1
PHASIBEAM10F025330	dead-box atp-dependent rna helicase	AT1G12770|ISE1|EMB1586|INCREASED SIZE EXCLUSION LIMIT 1|embryo defective 1586|T12C24.30	-	0	0	0	1	0	0	0	0	0	0	0
PHASIBEAM10F009456	dead-box atp-dependent rna helicase	AT5G26742|RH3|AtRH3|AT5G26742.1	-	2	3	9	0	0	0	1	0	0	0	23
PHASIBEAM10F013160	dead-box atp-dependent rna helicase	AT5G60990|MSL3.110|MSL3_110	-	0	0	0	0	0	0	0	0	0	0	3
PHASIBEAM10F014761	disease resistance protein	PHASIBEAM10F014761T2	-	1	0	1	0	0	0	0	0	0	0	0
PHASIBEAM10F002453	disease resistance protein (tir-nbs-lrr class)	AT5G36930|MLF18.50|MLF18_50	-	0	0	0	0	0	0	0	0	0	0	9
PHASIBEAM10F021817	dna-binding protein	AT4G17950|T6K21.130|T6K21_130	-	1	0	0	0	0	0	0	0	0	0	5
PHASIBEAM10F009448	dna-directed rna polymerase iii	AT5G62950|MQB2.27|MQB2_27	-	0	0	0	0	0	0	0	0	0	0	3
PHASIBEAM10F013747	dof zinc finger	AT5G65590|SCAP1|STOMATAL CARPENTER 1|K21L13.10|K21L13_10	-	0	1	1	0	0	0	0	0	0	0	1
PHASIBEAM10F011277	ds12 from 2d-page of leaf	AT1G16880|ACR11|ACT domain repeats 11|F17F16.13	-	0	0	0	0	0	0	0	0	0	0	10
PHASIBEAM10F007227	duf21 domain-containing protein	AT1G03270|F15K9.13|F15K9_13	-	0	0	0	0	0	0	0	0	0	0	4
PHASIBEAM10F003930	e3 ubiquitin-protein ligase	AT5G22000|RHF2A|RING-H2 group F2A|RING-H2 FINGER PROTEIN RHF2A	-	0	0	2	0	0	0	0	0	0	0	1
PHASIBEAM10F027363	endo- -beta-glucanase	AT5G15870|F1N13.10|F1N13_10	-	0	0	0	4	0	0	0	0	0	0	0
PHASIBEAM10F026046	ethylene-responsive transcription	AT5G19790|RAP2.11|related to AP2 11|T29J13.210|T29J13_210	-	0	1	1	0	0	0	0	0	0	0	1
PHASIBEAM10F005745	ethylene-responsive transcription	AT1G71520|F26A9.11	-	0	0	0	0	0	0	0	0	0	0	3
PHASIBEAM10F001014	eukaryotic translation initiation	AT1G04170|EIF2 GAMMA|eukaryotic translation initiation factor 2 gamma subunit|F20D22.6|F20D22_6	-	0	0	0	1	0	0	0	0	0	0	1
PHASIBEAM10F026049	eukaryotic translation initiation	AT5G18110|NCBP|novel cap-binding protein|MRG7.7|MRG7_7	-	0	0	0	0	0	0	0	0	0	0	6
PHASIBEAM10F019059	exosome complex component	AT4G32175	-	0	0	0	0	0	0	0	0	0	0	4
PHASIBEAM10F019354	expansin-a30 [glycine	AT1G62980|ATEXPA18|EXP18|ATEXP18|ATHEXP ALPHA 1.25|EXPA18|expansin A18|EXPANSIN 18|F16P17.14|F16P17_14	-	0	0	0	0	0	0	0	0	0	0	4
PHASIBEAM10F019350	fam10 family protein at4g22670-like	AT4G22670|AtHip1|HIP1|TPR11|HSP70-interacting protein 1|tetratricopeptide repeat 11|T12H17.60|T12H17_60	-	0	0	0	0	0	0	0	0	0	0	2
PHASIBEAM10F019347	flavonoid 3 -monooxygenase-like	AT4G12300|CYP706A4|"cytochrome P450, family 706, subfamily A, polypeptide 4"|T4C9.140|T4C9_140	-	0	0	0	1	0	0	0	0	0	0	2
PHASIBEAM10F021706	formyltetrahydrofolate deformylase	AT5G47435	-	0	0	0	0	0	0	1	0	0	0	1
PHASIBEAM10F011282	galactoside 2-alpha-l-fucosyltransferase-like	AT2G03220|FT1|ATFUT1|ATFT1|MUR2|fucosyltransferase 1|ARABIDOPSIS THALIANA FUCOSYLTRANSFERASE 1|MURUS 2|T18E12.11|T18E12_11|XYLOGLUCAN FUCOSYLTRANSFERASE|A-(1,2)-FUCOSYLTRANSFERASE	-	0	0	0	0	0	0	0	0	0	0	3
PHASIBEAM10F012062	gata transcription factor 8-like	AT4G32890|GATA9|GATA transcription factor 9|F26P21.10|F26P21_10	-	1	0	0	0	0	0	0	0	0	0	1
PHASIBEAM10F022142	gdsl esterase lipase at1g74460-like	AT1G74460|F1M20.14|F1M20_14	-	0	0	0	0	0	0	0	0	0	0	2
PHASIBEAM10F021561	gdsl esterase lipase at5g55050-like	AT5G55050|K13P22.5|K13P22_5	-	3	0	0	1	0	0	0	0	0	0	0
PHASIBEAM10F005104	gdsl esterase lipase at5g62930-like	AT5G62930|MQB2.25|MQB2_25	-	0	0	0	0	0	0	0	0	0	0	2
PHASIBEAM10F013746	geminivirus rep-interacting motor	AT2G22610|T9I22.5|T9I22_5	-	0	0	1	1	0	0	0	0	0	0	0
PHASIBEAM10F000964	gibberellin 2-oxidase	AT1G78440|ATGA2OX1|GA2OX1|Arabidopsis thaliana gibberellin 2-oxidase 1|gibberellin 2-oxidase 1|F3F9.5|F3F9_5	-	2	0	0	0	0	0	0	0	0	0	4
PHASIBEAM10F005916	glucan endo- -beta-glucosidase	AT5G24318	-	0	0	0	1	0	0	1	0	0	0	10
PHASIBEAM10F014002	glucan endo- -beta-glucosidase	AT1G64760|AT1G64760.1|F13O11.7|F13O11_7	-	0	0	0	1	0	0	0	0	0	0	1
PHASIBEAM10F001947	glucan endo- -beta-glucosidase	AT2G26600|T9J22.27|T9J22_27	-	0	0	0	0	0	0	0	0	0	0	8
PHASIBEAM10F005944	glucosidase 2 subunit beta-like	AT5G56360|PSL4|PRIORITY IN SWEET LIFE 4|MCD7.9|MCD7_9	-	1	0	0	0	0	0	0	0	0	0	2
PHASIBEAM10F024116	glutamate receptor -like isoform	AT1G05200|ATGLR3.4|GLR3.4|GLUR3|glutamate receptor 3.4|YUP8H12.19|YUP8H12_19|LIGAND-GATED CHANNEL-LIKE PROTEIN PRECURSOR	-	0	0	1	2	0	0	0	0	0	0	2
PHASIBEAM10F007675	glutamyl-trna amidotransferase	AT3G25660|T5M7.15|T5M7_15	-	0	0	0	0	0	0	0	0	0	0	5
PHASIBEAM10F010786	glutamyl-trna reductase	AT1G58290|HEMA1|AtHEMA1|Arabidopsis thaliana hemA 1|F19C14.9|F19C14_9	-	0	0	0	1	0	0	0	0	0	0	0
PHASIBEAM10F006927	glycerol-3-phosphate	AT1G06520|ATGPAT1|GPAT1|sn-2-GPAT1|GLYCEROL-3-PHOSPHATE sn-2-ACYLTRANSFERASE 1|F12K11.15|F12K11_15	-	0	0	0	0	0	0	0	0	0	0	6
PHASIBEAM10F008997	group xv phospholipase a2 [medicago	AT4G19860|T16H5.220|T16H5_220	-	0	0	0	0	0	0	0	0	0	0	3
PHASIBEAM10F006715	haloacid dehalogenase-like	AT1G14310|F14L17.7|F14L17_7	-	0	0	0	0	0	0	0	0	0	0	2
PHASIBEAM10F023712	heat stable protein 1	AT3G17210|ATHS1|HS1|A. THALIANA HEAT STABLE PROTEIN 1|heat stable protein 1|MGD8.2	-	0	0	0	1	0	0	0	0	0	0	1
PHASIBEAM10F007913	helicase protein mom1-like isoform	AT1G08060|MOM|MOM1|MORPHEUS MOLECULE|MAINTENANCE OF METHYLATION|MORPHEUS MOLECULE 1|T6D22.14|T6D22_14	-	1	0	0	3	0	0	0	0	0	0	0
PHASIBEAM10F008760	histone h1	AT2G18050|HIS1-3|histone H1-3|T27K22.8|T27K22_8	-	0	0	0	1	0	0	0	0	0	0	0
PHASIBEAM10F027353	histone-lysine n-methyltransferase	AT3G21820|SDG36|SET DOMAIN PROTEIN 36|AT3G21820.1|MSD21.13	-	0	0	0	0	0	0	0	0	0	0	2
PHASIBEAM10F009471	hydrophobic protein lti6b-like	AT3G05890|RCI2B|RARE-COLD-INDUCIBLE 2B|F2O10.15|F2O10_15	-	0	0	0	0	0	0	0	0	0	0	3
PHASIBEAM10F021555	imidazole glycerol phosphate	AT4G26900|AT-HF|HISN4|HIS HF	-	0	0	0	1	0	0	0	0	0	0	0
PHASIBEAM10F004219	inositol-tetrakisphosphate 1-kinase	AT5G16760|ITPK1|AtITPK1|inositol (1,3,4) P3 5/6-kinase 1|Arabidopsis thaliana inositol (1,3,4) P3 5/6-kinase 1|F5E19.100|F5E19_100|INOSITOL 1,3,4-TRISPHOSPHATE 5/6-KINASE	-	3	0	0	0	0	0	0	0	0	0	0
PHASIBEAM10F000966	interactor of constitutive active	AT1G78430|RIP4|ROP interactive partner 4|F3F9.6|F3F9_6	-	0	0	0	1	0	0	0	0	0	0	5
PHASIBEAM10F025339	isoamylase chloroplastic-like	AT1G03310|ATISA2|ISA2|DBE1|BE2|AtBE2|ARABIDOPSIS THALIANA ISOAMYLASE 2|debranching enzyme 1|BRANCHING ENZYME 2|F15K9.9|F15K9_9	-	0	0	0	0	0	0	0	0	0	0	7
PHASIBEAM10F002482	isochorismate synthase	AT1G18870|ICS2|ATICS2|isochorismate synthase 2|ARABIDOPSIS ISOCHORISMATE SYNTHASE 2|F6A14.3|F6A14_3	-	0	1	2	1	0	0	0	0	0	0	1
PHASIBEAM10F005665	kinase interacting (kip1-like) family protein	AT3G22790|NET1A|Networked 1A|MWI23.16	-	0	0	0	0	0	0	0	0	0	0	8
PHASIBEAM10F001054	kinesin-like protein kifc3-like	AT1G72250|T9N14.6|T9N14_6	-	0	0	1	0	0	0	0	0	0	0	1
PHASIBEAM10F005953	l-ascorbate oxidase homolog	AT1G55570|sks12|SKU5 similar 12|T5A14.1|T5A14_1	-	0	0	0	0	0	0	0	0	0	0	2
PHASIBEAM10F012054	leucine-rich repeat receptor-like	AT1G34420|F12K21.25|F12K21_25	-	0	0	0	1	0	0	0	0	0	0	1
PHASIBEAM10F010813	magnesium-dependent phosphatase	AT2G14110|T22C12.4|T22C12_4	-	0	1	1	1	0	0	0	0	0	0	2
PHASIBEAM10F025332	major latex [ricinus	AT1G70880|F15H11.28|F15H11_28	-	0	0	0	1	0	0	0	0	0	0	8
PHASIBEAM10F008174	mediator of rna polymerase ii	AT3G21350|MED6|MHC9.3	-	0	0	0	1	0	0	0	0	0	0	0
PHASIBEAM10F022532	methenyltetrahydrofolate synthase	AT1G76730|COG0212|Clusters of Orthologous group 212|F28O16.10|F28O16_10	-	1	0	0	0	0	0	0	0	0	0	2
PHASIBEAM10F014775	microtubule-associated protein	AT4G27060|TOR1|SPR2|CN|TORTIFOLIA 1|SPIRAL 2|CONVOLUTA|T24A18.10|T24A18_10	-	0	0	0	0	0	0	0	0	0	0	2
PHASIBEAM10F022541	mitochondrial import inner membrane	AT3G59280|TXR1|THAXTOMIN A RESISTANT 1|F25L23.140	-	0	0	0	0	0	0	0	0	0	0	2
PHASIBEAM10F008606	mitochondrial inner membrane	AT5G62050|OXA1|ATOXA1|OXA1AT|homolog of yeast oxidase assembly 1 (OXA1)|ARABIDOPSIS THALIANA HOMOLOG OF YEAST OXIDASE ASSEMBLY 1 (OXA1)|HOMOLOG OF YEAST OXIDASE ASSEMBLY 1 (OXA1) IN ARABIDOPSIS THALIANA|MTG10.19|MTG10_19	-	0	0	0	0	0	0	0	0	0	0	3
PHASIBEAM10F007199	mitochondrial ribosome-associated	AT4G02790|EMB3129|EMBRYO DEFECTIVE 3129|T5J8.11|T5J8_11	-	0	0	1	0	0	0	0	0	0	0	2
PHASIBEAM10F025328	mitochondrial ribosome-associated	AT4G10650|T4F9.110|T4F9_110	-	0	0	0	0	0	0	0	0	0	0	3
PHASIBEAM10F006926	mitogen-activated protein kinase	AT2G42880|ATMPK20|MPK20|MAP kinase 20|F7D19.12|F7D19_12	-	1	0	0	0	0	0	0	0	0	0	6
PHASIBEAM10F005963	monoacylglycerol lipase abhd6-like	AT1G13820|F16A14.4|F16A14_4	-	10	0	0	0	0	0	0	0	0	0	4
PHASIBEAM10F019016	monocopper oxidase-like protein	AT4G12420|AT4G12420.1|T1P17.10|T1P17_10	-	0	0	2	1	0	0	0	0	0	0	3
PHASIBEAM10F010031	monocopper oxidase-like protein	AT5G48450|sks3|SKU5 similar 3|MJE7.8|MJE7_8	-	0	0	0	0	0	0	0	0	0	0	3
PHASIBEAM10F005099	mpp10 protein	AT5G66540|K1F13.21|K1F13_21	-	0	0	0	0	0	0	0	0	0	0	2
PHASIBEAM10F012059	mrna-decapping enzyme subunit	AT5G13570|DCP2|TDT|ATDCP2|ITS1|decapping 2|TRIDENT|INCREASED TRANSGENE SILENCING 1|T6I14.5	-	0	0	0	0	0	0	0	0	0	0	2
PHASIBEAM10F001867	myb transcription factor myb109	AT1G49010|F27J15.20	-	0	0	0	0	0	0	0	0	0	0	4
PHASIBEAM10F019349	myb transcription factor odo1	AT4G22680|MYB85|AtMYB85|myb domain protein 85|T12H17.70|T12H17_70	-	0	0	0	0	0	0	0	0	0	0	5
PHASIBEAM10F026048	n-superoxide dismutase [populus tremula	AT5G18100|CSD3|copper/zinc superoxide dismutase 3|MRG7.6|MRG7_6|copper/zinc superoxide dismutase	-	0	0	0	0	0	0	0	0	0	0	3
PHASIBEAM10F001043	nac domain protein	AT1G56010|NAC1|anac021|ANAC022|NAC domain containing protein 1|Arabidopsis NAC domain containing protein 21|Arabidopsis NAC domain containing protein 22|F14J16.32	-	0	1	1	1	0	0	0	0	0	0	2
PHASIBEAM10F019018	nac domain-containing protein	AT1G12260|VND4|EMB2749|ANAC007|NAC007|VASCULAR RELATED NAC-DOMAIN PROTEIN 4|EMBRYO DEFECTIVE 2749|NAC 007|T28K15.1|T28K15_1	-	0	0	0	0	0	0	0	0	0	0	3
PHASIBEAM10F012648	nad-dependent malic enzyme 59 kda	AT4G00570|NAD-ME2|NAD-dependent malic enzyme 2|F6N23.16|F6N23_16	-	0	0	1	0	0	0	0	0	0	0	2
PHASIBEAM10F014766	nadh dehydrogenase	AT5G37510|CI76|AT5G37510.1|MPA22.5|MPA22_5	-	0	0	0	1	0	0	1	0	0	0	1
PHASIBEAM10F018626	nadh dehydrogenase	AT3G62790|F26K9.220	-	0	0	0	0	0	0	0	0	0	0	4
PHASIBEAM10F003023	nadh dehydrogenase 1	AT2G20360|AT2G20360.1|F11A3.9|F11A3_9	-	0	0	0	0	0	0	0	0	0	0	10
PHASIBEAM10F016225	neutral alpha-glucosidase	AT3G23640|HGL1|heteroglycan glucosidase 1|MDB19.14	-	0	0	0	0	0	0	0	0	0	0	2
PHASIBEAM10F009464	nitrate transporter -like	AT1G69850|ATNRT1:2|NTL1|NRT1:2|AIT1|NRT1.2|nitrate transporter 1:2|ABA-importing transporter 1|T17F3.12|T17F3_12	-	0	0	0	0	0	0	0	0	0	0	2
PHASIBEAM10F000992	nitrile-specifier protein 5-like	AT3G07720|MLP3.17|MLP3_17	-	0	0	0	2	0	0	0	0	0	0	0
PHASIBEAM10F025565	nodulation-signaling pathway 2	AT4G08250|T12G13.90|T12G13_90	-	2	0	0	1	0	0	0	0	0	0	2
PHASIBEAM10F026153	non-specific lipid-transfer protein	AT5G59320|LTP3|lipid transfer protein 3|MNC17.10|MNC17_10	-	0	0	0	0	0	0	0	0	0	0	5
PHASIBEAM10F010459	nuclear ribonuclease z	AT1G74700|NUZ|TRZ1|tRNAse Z1|F25A4.32|F25A4_32|RNASE Z	-	0	0	0	0	0	0	0	0	0	0	2
PHASIBEAM10F013156	nucleolar complex protein 2 homolog	AT3G55510|RBL|REBELOTE|T22E16.170	-	0	1	2	0	0	0	0	0	0	0	5
PHASIBEAM10F019321	nudix hydrolase	AT4G11980|ATNUDT14|ATNUDX14|NUDX14|ARABIDOPSIS THALIANA NUDIX HYDROLASE HOMOLOG 14|nudix hydrolase homolog 14|F16J13.50|F16J13_50	-	0	0	0	1	0	0	0	0	0	0	0
PHASIBEAM10F024195	osmotin-like protein	AT2G28790|F8N16.8|F8N16_8	-	0	0	1	0	0	0	0	0	0	0	9
PHASIBEAM10F009452	paladin-like isoform x1 [glycine	AT3G62010|F21F14.180	-	1	0	3	0	0	0	0	0	0	0	2
PHASIBEAM10F016458	pectin methylesterase	AT1G11580|ATPMEPCRA|PMEPCRA|methylesterase PCR A|T23J18.24|T23J18_24	-	0	0	1	0	0	0	0	0	0	0	2
PHASIBEAM10F005657	pentatricopeptide repeat-containing	AT4G14820|DL3450C|FCAALL.330	-	0	0	0	2	0	0	0	0	0	0	0
PHASIBEAM10F017233	pentatricopeptide repeat-containing	PHASIBEAM10F017234T1	-	0	0	0	1	0	0	0	0	0	0	0
PHASIBEAM10F011158	peptide transporter ptr3-a-like	AT5G46050|ATPTR3|PTR3|ARABIDOPSIS THALIANA PEPTIDE TRANSPORTER 3|peptide transporter 3|MCL19.10|MCL19_10	-	0	0	0	0	0	0	0	0	0	0	19
PHASIBEAM10F016643	peptidyl-prolyl cis-trans isomerase	AT2G15790|SQN|CYP40|SQUINT|CYCLOPHILIN 40|F19G14.21|F19G14_21|CYCLOPHILIN-40	-	0	0	0	0	0	0	0	0	0	0	2
PHASIBEAM10F016731	peroxidase 64	AT5G42180|PER64|peroxidase 64|MJC20.29|MJC20_29	-	4	0	1	0	0	0	0	0	0	0	4
PHASIBEAM10F019353	pgr5-like protein	AT4G22890|PGR5-LIKE A|F7H19.70|F7H19_70|PGRL1A	-	5	0	0	0	0	0	0	0	0	0	3
PHASIBEAM10F010075	phosphoglycerate	AT1G56190|F14G9.19|F14G9_19	-	1	0	0	0	0	0	0	0	0	0	3
PHASIBEAM10F016721	phospholipase d delta-like [solanum	AT4G35790|ATPLDDELTA|PLDDELTA|ARABIDOPSIS THALIANA PHOSPHOLIPASE D DELTA|phospholipase D delta|F4B14.60|F4B14_60|PHOSPHOLIPASE D	-	0	0	0	0	0	0	0	0	0	0	21
PHASIBEAM10F009462	phytochrome a	AT1G09570|PHYA|FHY2|FRE1|HY8|phytochrome A|FAR RED ELONGATED HYPOCOTYL 2|FAR RED ELONGATED 1|ELONGATED HYPOCOTYL 8|F14J9.23|F14J9_23	-	3	1	3	1	0	0	0	0	0	0	8
PHASIBEAM10F018628	phytochrome a-associated f-box	AT4G02440|EID1|EMPFINDLICHER IM DUNKELROTEN LICHT 1|T14P8.22|T14P8_22	-	4	0	0	0	0	0	0	0	0	0	7
PHASIBEAM10F013940	plasma membrane atpase 4-like	AT2G24520|AHA5|HA5|H(+)-ATPase 5|F25P17.18|F25P17_18	-	0	0	0	0	0	0	0	0	0	0	3
PHASIBEAM10F021608	pre-mrna-splicing factor cwc22	AT1G80930|F23A5.29|F23A5_29	-	0	0	0	0	0	0	0	0	0	0	3
PHASIBEAM10F023131	probable	AT5G04970|MUG13.17|MUG13_17	-	0	0	0	0	0	0	0	0	0	0	2
PHASIBEAM10F003639	probable adp-ribosylation factor	AT4G13350|AT4G13350.1|T9E8.90|T9E8_90	-	0	0	0	1	0	0	0	0	0	0	0
PHASIBEAM10F009390	probable arabinosyltransferase	AT3G45400|F18N11.160	-	0	0	0	0	0	0	0	0	0	0	5
PHASIBEAM10F012719	probable calcium-binding protein	AT2G27480|F10A12.16|F10A12_16	-	1	0	0	0	0	0	0	0	0	0	3
PHASIBEAM10F003598	probable glycosyltransferase	AT5G19670|T29J13.90|T29J13_90	-	0	0	0	1	0	0	0	0	0	0	0
PHASIBEAM10F011160	probable leucine-rich repeat	AT4G08850|T32A17.160|T32A17_160	-	1	0	0	1	0	0	0	0	0	0	0
PHASIBEAM10F013470	probable peptide transporter	AT1G52190|F9I5.4|F9I5_4	-	0	0	0	1	0	0	0	0	0	0	0
PHASIBEAM10F008224	probable plastidic glucose	AT1G79820|SGB1|SUPPRESSOR OF G PROTEIN BETA1|F20B17.24|F20B17_24	-	0	0	0	0	0	0	0	0	0	0	2
PHASIBEAM10F016714	probable protein s-acyltransferase	AT1G69420|F10D13.9|F10D13_9	-	1	0	1	1	0	0	0	0	0	0	0
PHASIBEAM10F003638	probable serine incorporator-like	AT3G24460|MXP5.3	-	2	0	5	1	0	0	0	0	0	0	1
PHASIBEAM10F012240	probable serine threonine-protein	AT1G18390|F15H18.25|F15H18_25	-	0	0	0	1	0	0	0	0	0	0	0
PHASIBEAM10F001077	probable sugar phosphate phosphate	AT3G14410|MLN21.19	-	0	0	1	0	0	0	0	0	0	0	5
PHASIBEAM10F020374	probable sulfate transporter	AT1G23090|AST91|SULTR3;3|sulfate transporter 91|T26J12.13|T26J12_13|SULFATE TRANSPORTER	-	0	0	1	0	0	0	0	0	0	0	1
PHASIBEAM10F021562	probable tetraacyldisaccharide	AT3G20480|LpxK|AtLpxK|lipid X K|K10D20.2	-	0	0	0	1	0	0	0	0	0	0	0
PHASIBEAM10F008571	probable ubiquitin-conjugating	AT2G33770|UBC24|ATUBC24|PHO2|UBIQUITIN-CONJUGATING ENZYME 24|phosphate 2|T1B8.8|T1B8_8	-	0	0	1	0	0	0	0	0	0	0	1
PHASIBEAM10F025245	probable udp-arabinopyranose mutase	AT5G16510|RGP5|reversibly glycosylated polypeptide 5|reversibly glycosylated protein 5|MQK4.26|MQK4_26	-	0	0	0	0	0	0	0	0	0	0	7
PHASIBEAM10F016712	probable wrky transcription factor	AT1G13960|WRKY4|WRKY DNA-binding protein 4|F16A14.18	-	0	0	0	1	0	0	0	0	0	0	6
PHASIBEAM10F003606	probable xyloglucan	AT4G28850|XTH26|ATXTH26|xyloglucan endotransglucosylase/hydrolase 26|F16A16.40|F16A16_40	-	0	0	0	0	0	0	0	0	0	0	2
PHASIBEAM10F016272	probable xyloglucan	AT1G32170|XTR4|XTH30|xyloglucan endotransglycosylase 4|xyloglucan endotransglucosylase/hydrolase 30|F3C3.5|F3C3_5|XYLOGLUCAN ENDOTRANSGLYCOSYLASE-RELATED PROTEIN	-	0	0	2	0	0	0	0	0	0	0	0
PHASIBEAM10F005921	probable zinc transporter 10-like	PHASIBEAM10F005921T2	-	2	0	0	0	0	0	0	0	0	0	0
PHASIBEAM10F016727	prolyl 4-hydroxylase subunit	AT5G66060|K2A18.14|K2A18_14	-	0	0	0	0	0	0	0	0	0	0	2
PHASIBEAM10F023114	protein aig1-like	AT1G33970|F12G12.21|F12G12_21	-	1	0	0	1	0	0	0	0	0	0	1
PHASIBEAM10F005923	protein argonaute 2-like [malus	AT1G31280|AGO2|AtAGO2|argonaute 2|T19E23.7|T19E23_7	-	0	0	0	1	0	0	0	0	0	0	3
PHASIBEAM10F023185	protein disulfide-isomerase	AT1G75690|LQY1|LOW QUANTUM YIELD OF PHOTOSYSTEM II 1|F10A5.12|F10A5_12	-	0	0	0	0	0	0	0	0	0	0	2
PHASIBEAM10F014141	protein gigantea	AT1G22770|GI|FB|GIGANTEA|T22J18.6|T22J18_6	-	1	0	0	1	0	0	0	0	0	0	5
PHASIBEAM10F013161	protein heading date 3a-like	AT1G65480|FT|RSB8|FLOWERING LOCUS T|REDUCED STEM BRANCHING 8|F5I14.3|F5I14_3|FLOWERING LOCUS T	-	0	0	0	0	0	0	0	0	0	0	2
PHASIBEAM10F020210	protein mid1-complementing activity	AT4G35920|MCA1|mid1-complementing activity 1|T19K4.50	-	1	0	1	0	0	0	0	0	0	0	0
PHASIBEAM10F020213	protein mitochondrial-like	AT4G35905	-	5	1	1	0	0	0	0	0	0	0	1
PHASIBEAM10F005670	protein rdm1	AT3G22680|RDM1|RNA-DIRECTED DNA METHYLATION 1|MWI23.5	-	1	0	0	0	1	0	0	0	0	0	1
PHASIBEAM10F008940	protein root primordium defective	AT4G33495|RPD1|ROOT PRIMORDIUM DEFECTIVE 1	-	0	0	0	0	0	0	0	0	0	0	6
PHASIBEAM10F012051	protein sensitive to proton	AT1G34370|STOP1|AtSTOP1|sensitive to proton rhizotoxicity 1|F7P12.7|F7P12_7	-	1	0	0	0	0	0	0	0	0	0	1
PHASIBEAM10F005666	protein tesmin tso1-like cxc 2-like	AT4G14770|TCX2|ATTCX2|TESMIN/TSO1-like CXC 2|DL3425C|FCAALL.306|AtTCX2	-	0	0	1	0	0	0	0	0	0	0	3
PHASIBEAM10F024210	protein upstream of flc-like	AT5G59790|MMN10.1|MMN10_1	-	0	0	2	1	0	0	0	0	0	0	0
PHASIBEAM10F017454	protein weak chloroplast movement	AT2G26570|WEB1|WEAK CHLOROPLAST MOVEMENT UNDER BLUE LIGHT 1|T9J22.24|T9J22_24	-	0	0	0	0	0	0	0	0	0	0	2
PHASIBEAM10F004967	proton-coupled amino acid	PHASIBEAM10F004968T1	-	0	1	1	0	0	0	0	0	0	0	0
PHASIBEAM10F006244	psbp-like protein	AT2G39470|PPL2|PnsL1|PsbP-like protein 2|Photosynthetic NDH subcomplex L 1|F12L6.13|F12L6_13	-	0	0	3	1	0	0	0	0	0	0	0
PHASIBEAM10F005947	pyruvate cytosolic	AT5G56350|MCD7.8|MCD7_8	-	1	1	3	0	0	0	0	0	0	0	2
PHASIBEAM10F010036	ras-related protein raba5b-like	AT1G05810|ARA|ARA-1|ATRAB11D|ATRABA5E|RABA5E|ARABIDOPSIS THALIANA RAB GTPASE HOMOLOG A5E|RAB GTPase homolog A5E|T20M3.8|T20M3_8|ara-1	-	1	0	0	0	0	0	0	0	0	0	4
PHASIBEAM10F009233	receptor-like protein kinase	AT1G72180|T9N14.3|T9N14_3	-	0	0	0	1	0	0	0	0	0	0	0
PHASIBEAM10F008289	regulator of chromosome condensation family	AT1G27060|T7N9.12|T7N9_12	-	0	0	0	1	0	0	0	0	0	0	0
PHASIBEAM10F013961	replication factor c subunit 3-like	AT5G27740|EMB161|EMB2775|EMB251|RFC3|EMBRYO DEFECTIVE 161|EMBRYO DEFECTIVE 2775|EMBRYO DEFECTIVE 251|replication factor C 3|T1G16.70|T1G16_70	-	1	0	0	0	0	0	0	0	0	0	1
PHASIBEAM10F025335	reticulon-like protein b21-like	AT5G58000|MTI20.26|MTI20_26	-	0	0	0	6	0	0	3	0	0	0	11
PHASIBEAM10F009463	rhicadhesin receptor-like [glycine	AT1G09560|GLP5|PDGLP1|germin-like protein 5|PLASMODESMAL GERMIN-LIKE PROTEIN 1|F14J9.22|F14J9_22	-	0	0	0	0	0	0	0	0	0	0	3
PHASIBEAM10F012718	rho gtpase-activating protein	AT5G22400|MWD9.20|MWD9_20	-	0	0	0	1	0	0	0	0	0	0	0
PHASIBEAM10F006827	rho gtpase-activating protein	AT4G03100|F4C21.2	-	0	0	1	0	0	0	0	0	0	0	1
PHASIBEAM10F008228	rho guanine nucleotide exchange	AT1G79860|ATROPGEF12|ROPGEF12|MEE64|ROP (rho of plants) guanine nucleotide exchange factor 12|MATERNAL EFFECT EMBRYO ARREST 64|F19K16.18|F19K16_18|KINASE PARTNER PROTEIN-LIKE|KPP-LIKE	-	1	0	1	0	0	0	0	0	0	0	1
PHASIBEAM10F024218	ring-h2 finger protein atl52-like	AT1G72220|T9N14.22|T9N14_22	-	0	0	0	0	0	0	0	0	0	0	2
PHASIBEAM10F001081	ru large subunit-binding	AT3G13470|Cpn60beta2|chaperonin-60beta2|MRP15.11	-	0	0	0	0	0	0	1	0	0	0	5
PHASIBEAM10F020371	sec12-like protein 2-like isoform	AT5G50650	-	0	0	0	0	0	0	0	0	0	0	2
PHASIBEAM10F003627	serine hydroxymethyltransferase	AT4G32520|SHM3|AtSHMT3|serine hydroxymethyltransferase 3|L23H3.3|SERINE HYDROXYMETHYLTRANSFERASE 3	-	0	0	0	2	0	0	0	0	1	0	11
PHASIBEAM10F011287	shikimate o-hydroxycinnamoyltransferase [phaseolus	AT5G48930|HCT|hydroxycinnamoyl-CoA shikimate/quinate hydroxycinnamoyl transferase|K19E20.4|K19E20_4	-	0	0	1	0	0	0	0	0	0	0	1
PHASIBEAM10F023829	siroheme synthase 2-like isoform x1	AT5G40850|UPM1|urophorphyrin methylase 1|MHK7.8|MHK7_8	-	0	0	0	0	0	0	0	0	0	0	4
PHASIBEAM10F021559	small heat shock	AT4G27670|HSP21|heat shock protein 21|T29A15.160|T29A15_160	-	1	0	0	0	0	0	0	0	0	0	2
PHASIBEAM10F021463	spermidine synthase	AT1G23820|SPDS1|spermidine synthase 1|F5O8.38|F5O8_38	-	1	0	0	0	0	0	1	0	0	0	2
PHASIBEAM10F020842	sucrose transport protein suc4-like	AT1G09960|SUT4|ATSUT4|SUC4|ATSUC4|sucrose transporter 4|F21M12.35|F21M12_35	-	0	0	0	0	0	0	0	0	0	0	2
PHASIBEAM10F013622	sulfite oxidase	AT3G01910|SOX|AT-SO|AtSO|sulfite oxidase|F28J7.38|F28J7_38|SULFITE OXIDASE	-	0	1	1	0	0	0	0	0	0	0	1
PHASIBEAM10F026044	syntaxin-132-like [malus	AT3G03800|SYP131|ATSYP131|syntaxin of plants 131|F20H23.28|F20H23_28	-	0	0	2	0	0	0	0	0	0	0	1
PHASIBEAM10F013992	syntaxin-related protein	AT1G08560|SYP111|KN|ATSYP111|syntaxin of plants 111|KNOLLE|F22O13.4|F22O13_4	-	0	0	4	0	0	0	0	0	0	0	41
PHASIBEAM10F026602	t-complex protein 1 subunit	AT5G26360|F9D12.18|F9D12_18	-	0	0	1	1	0	0	0	0	0	0	2
PHASIBEAM10F007851	tetratricopeptide repeat-like superfamily	AT2G44920|T13E15.7	-	1	0	0	1	0	0	0	0	0	0	0
PHASIBEAM10F008225	thylakoid membrane phosphoprotein	AT1G52220|CURT1C|CURVATURE THYLAKOID 1C|F9I5.10|F9I5_10	-	0	0	0	0	0	0	0	0	0	0	2
PHASIBEAM10F004837	tm-1 protein	AT5G66420|K1F13.7|K1F13_7	-	4	0	0	0	0	0	0	0	0	0	0
PHASIBEAM10F026308	transcription factor bhlh25-like	PHASIBEAM10F026308T2	-	0	0	0	0	0	0	0	0	0	0	2
PHASIBEAM10F009466	transcription factor myb86-like	AT1G09540|MYB61|ATMYB61|myb domain protein 61|ARABIDOPSIS THALIANA MYB DOMAIN PROTEIN 61|F14J9.20|F14J9_20	-	0	0	3	1	0	0	0	0	0	0	2
PHASIBEAM10F007935	transcription factor rax2-like	AT5G57620|MYB36|AtMYB36|myb domain protein 36|MUA2.20|MUA2_20	-	1	0	0	2	0	0	0	0	0	0	1
PHASIBEAM10F013158	transmembrane protein 70	AT2G35790|T20F21.20	-	0	1	1	1	0	0	0	0	0	0	1
PHASIBEAM10F026834	two-component response regulator	AT3G57040|ARR9|ATRR4|response regulator 9|RESPONSE REGULATOR 4|F24I3_120|F24I3.120	-	0	0	0	0	0	0	0	0	0	0	4
PHASIBEAM10F023752	ubiquitin carboxyl-terminal	AT4G17895|UBP20|ubiquitin-specific protease 20|UBIQUITIN-SPECIFIC PROTEASE 20	-	0	0	0	1	0	0	0	0	0	0	1
PHASIBEAM10F018299	ubiquitin-conjugating enzyme e2	AT2G02760|ATUBC2|UBC2|ubiquiting-conjugating enzyme 2|ubiquitin-conjugating enzyme 2|T20F6.10|T20F6_10	-	0	0	0	0	0	0	0	0	0	0	4
PHASIBEAM10F010800	udp-glucose:flavonoid 3-o-glucosyltransferase	AT5G17050|UGT78D2|UDP-glucosyl transferase 78D2|F2K13.200|F2K13_200	-	0	0	2	0	0	0	0	0	0	0	0
PHASIBEAM10F024199	udp-glucuronic acid decarboxylase	AT3G46440|UXS5|UDP-XYL synthase 5|F18L15.160	-	0	0	0	0	0	0	0	0	0	0	2
PHASIBEAM10F014146	uncharacterized aarf	AT1G71810|F14O23.19|F14O23_19	-	0	0	0	1	0	0	0	0	0	0	0
PHASIBEAM10F004827	uncharacterized hydrolase -like	AT4G36530|AP22.96|AP22_96	-	0	0	1	1	0	0	0	0	0	0	0
PHASIBEAM10F008994	uncharacterized protein	AT5G45030|K21C13.22|K21C13_22	-	3	0	3	1	0	0	0	0	0	0	16
PHASIBEAM10F018629	uncharacterized protein	AT2G47710|F17A22.10	-	11	0	0	1	0	0	0	0	0	0	7
PHASIBEAM10F021557	uncharacterized protein	AT5G55060|MCO15.1|MCO15_1	-	5	0	1	3	0	0	0	0	0	0	1
PHASIBEAM10F009235	uncharacterized protein	AT1G71310|RAD52-1|RAD52-1B.1|ODB1|RAD52-1B.2|RAD52-1A|radiation sensitive 51-1|Organellar DNA-Binding protein 1|F3I17.4|F3I17_4	-	1	0	0	1	0	0	0	0	0	0	5
PHASIBEAM10F019169	uncharacterized protein	AT3G51960|ATBZIP24|BZIP24|basic leucine zipper 24|F4F15.70	-	1	0	2	1	0	0	0	0	0	0	2
PHASIBEAM10F019337	uncharacterized protein	AT1G74350|F1M20.3|F1M20_3	-	4	0	0	1	0	0	0	0	0	0	1
PHASIBEAM10F013634	uncharacterized protein	AT3G01810|F28J7.14|F28J7_14	-	2	0	0	2	0	0	0	0	0	0	0
PHASIBEAM10F005948	uncharacterized protein	AT1G55535|AT1G55535.1	-	2	0	0	1	0	0	0	0	0	0	0
PHASIBEAM10F006681	uncharacterized protein	AT1G69560|MYB105|LOF2|ATMYB105|myb domain protein 105|LATERAL ORGAN FUSION 2|F10D13.19|F10D13_19	-	0	0	0	1	0	0	0	0	0	0	0
PHASIBEAM10F008235	uncharacterized protein	AT3G16070|MSL1.10	-	0	0	0	1	0	0	0	0	0	0	0
PHASIBEAM10F019013	uncharacterized protein	AT3G15000|MORF8|multiple organellar RNA editing factor 8|AT3G15000.1|K15M2.14	-	0	0	0	1	0	0	0	0	0	0	0
PHASIBEAM10F021087	uncharacterized protein	AT4G36830|HOS3-1|AP22.81|AP22_81	-	0	0	0	1	0	0	0	0	0	0	0
PHASIBEAM10F002452	uncharacterized protein	AT3G09050|MZB10.8	-	0	0	0	0	0	0	0	0	0	0	13
PHASIBEAM10F011278	uncharacterized protein	AT1G73060|LPA3|Low PSII Accumulation 3|F3N23.26|F3N23_26	-	7	0	3	0	0	0	0	0	0	0	0
PHASIBEAM10F007912	uncharacterized protein	AT5G60710|MUP24.2|MUP24_2	-	0	0	0	0	0	0	0	0	0	0	7
PHASIBEAM10F005922	uncharacterized protein	AT2G04340|T23O15.19	-	0	0	1	0	0	0	0	0	0	0	5
PHASIBEAM10F002458	uncharacterized protein	AT3G53990|F5K20.290|F5K20_290	-	0	0	0	0	0	0	0	0	0	0	5
PHASIBEAM10F005949	uncharacterized protein	AT4G26410|M3E9.160|M3E9_160	-	1	0	2	0	0	0	0	0	0	0	1
PHASIBEAM10F012922	uncharacterized protein	AT2G23060|F21P24.12|F21P24_12	-	0	0	1	0	0	0	0	0	0	0	3
PHASIBEAM10F009229	uncharacterized protein	AT3G20230|MAL21.25	-	0	0	0	0	0	0	0	0	0	0	3
PHASIBEAM10F003647	uncharacterized protein	AT1G49040|SCD1|STOMATAL CYTOKINESIS-DEFECTIVE 1|F27J15.17|F27J15_17	-	0	0	0	0	0	0	0	0	0	0	3
PHASIBEAM10F001913	uncharacterized protein	AT5G20110|F28I16.260|F28I16_260	-	0	0	0	0	0	0	0	0	0	0	3
PHASIBEAM10F008605	uncharacterized protein	AT1G61065	-	0	0	0	0	0	0	0	0	0	0	3
PHASIBEAM10F006932	uncharacterized protein	AT1G06510|F12K11.16|F12K11_16	-	2	0	0	0	0	0	0	0	0	0	1
PHASIBEAM10F012146	uncharacterized protein	AT4G12080|AHL1|ATAHL1|AT-hook motif nuclear-localized protein 1|F16J13.150|F16J13_150	-	0	0	1	0	0	0	0	0	0	0	2
PHASIBEAM10F016724	uncharacterized protein	AT2G17705|AT2G17705.1	-	3	0	0	0	0	0	0	0	0	0	0
PHASIBEAM10F005942	uncharacterized protein	AT4G26370|T25K17.4	-	0	0	0	0	0	0	0	0	0	0	2
PHASIBEAM10F005695	uncharacterized protein	AT1G65020|F13O11.31	-	0	0	0	0	0	0	0	0	0	0	2
PHASIBEAM10F023387	uncharacterized protein	AT5G13810|MAC12.24|MAC12_24	-	0	0	0	0	0	0	0	0	0	0	2
PHASIBEAM10F007229	uncharacterized protein	AT2G48150|ATGPX4|GPX4|glutathione peroxidase 4|F11L15.5	-	0	0	0	0	0	0	0	0	0	0	2
PHASIBEAM10F007244	uncharacterized protein	AT4G02940|T4I9.18|T4I9_18	-	1	0	0	0	0	0	0	0	0	0	1
PHASIBEAM10F014776	uncharacterized protein	AT1G50840|POLGAMMA2|PolIA|polymerase gamma 2|polymerase I A|F8A12.8|F8A12_8	-	0	0	0	0	0	0	0	0	0	0	2
PHASIBEAM10F014143	uncharacterized protein	AT1G71780|F14O23.16|F14O23_16	-	0	0	1	0	0	0	0	0	0	0	1
PHASIBEAM10F019000	uncharacterized protein	AT4G16510|DL4280W|FCAALL.85	-	0	0	1	0	0	0	0	0	0	0	1
PHASIBEAM10F021344	uncharacterized protein	AT5G16950|F2K13.100|F2K13_100	-	2	0	0	0	0	0	0	0	0	0	0
PHASIBEAM10F023122	uncharacterized protein	AT3G54360|T12E18.50	-	0	1	1	0	0	0	0	0	0	0	0
PHASIBEAM10F005697	uncharacterized protein	AT5G42390|SPP|stromal processing peptidase|MDH9.8|MDH9_8	-	0	0	0	0	0	0	0	0	0	0	2
PHASIBEAM10F007250	uncharacterized protein	AT2G48030|T9J23.18	-	0	0	0	0	0	0	0	0	0	0	2
PHASIBEAM10F008982	uncharacterized protein	AT4G19900|F18F4.6|F18F4_6	-	0	0	0	0	0	0	0	0	0	0	2
PHASIBEAM10F013971	uncharacterized protein	AT2G33260|F4P9.3|F4P9_3	-	0	0	0	0	0	0	0	0	0	0	2
PHASIBEAM10F019335	uncharacterized protein	PHASIBEAM10F019336T1	-	1	0	0	0	0	0	0	0	0	0	1
PHASIBEAM10F009509	universal stress protein	AT3G62550|T12C14.250	-	0	0	0	0	0	0	0	0	0	0	2
PHASIBEAM10F019019	vacuolar-processing enzyme [medicago	AT1G62710|BETA-VPE|BETAVPE|beta vacuolar processing enzyme|F23N19.7|F23N19_7	-	0	0	1	0	0	0	0	0	0	0	1
PHASIBEAM10F016709	vesicle transport v-snare 12-like	AT1G26670|VTI12|ATVTI12|VTI1B|VESICAL TRANSPORT V-SNARE 12|T24P13.5|T24P13_5	-	2	0	0	0	0	0	0	0	0	0	3
PHASIBEAM10F003642	vin3-like protein 1-like isoform x1	AT3G24440|VRN5|VIL1|VERNALIZATION 5|VIN3-LIKE 1|MXP5.1	-	0	0	0	0	0	0	0	0	0	0	4
PHASIBEAM10F018661	zinc finger protein constans-like	AT2G47890|F17A22.28	-	0	0	0	0	0	0	0	0	0	0	2
PHASIBEAM10F021550	#NAME?	AT3G20440|EMB2729|BE1|EMBRYO DEFECTIVE 2729|BRANCHING ENZYME 1|MQC12.20	-	2	0	0	0	0	0	0	0	0	0	0
PHASIBEAM10F023108	cysteine-rich receptor-like protein	AT4G23180|CRK10|RLK4|cysteine-rich RLK (RECEPTOR-like protein kinase) 10|F21P8.70|F21P8_70	R-gene	0	0	0	0	0	0	0	0	0	0	2
PHASIBEAM10F018296	abc transporter a family member	AT3G47780|ATATH6|ATH6|ABCA7|A. THALIANA ABC2 HOMOLOG 6|ABC2 homolog 6|ATP-binding cassette A7|T23J7.110	R-gene	1	1	6	1	0	0	0	0	0	0	14
PHASIBEAM10F005644	g-type lectin s-receptor-like	AT5G60900|RLK1|receptor-like protein kinase 1	R-gene	0	0	0	1	0	0	0	0	0	0	0
PHASIBEAM10F009271	leucine-rich repeat receptor-like	AT5G61480|PXY|TDR|PHLOEM INTERCALATED WITH XYLEM|TDIF receptor|MCI2.4|MCI2_4	R-gene	0	0	0	0	0	0	0	0	0	0	4
PHASIBEAM10F019342	probable leucine-rich repeat	AT4G22730|T12H17.120|T12H17_120	R-gene	0	0	1	2	0	0	0	0	0	0	1
PHASIBEAM10F003387	probable receptor-like	AT4G34500|T4L20.80|T4L20_80	R-gene	0	0	1	0	0	0	0	0	0	0	7
PHASIBEAM10F022381	somatic embryogenesis receptor	AT1G71830|SERK1|ATSERK1|somatic embryogenesis receptor-like kinase 1|F14O23.21|F14O23_21	R-gene	0	0	1	0	0	0	0	0	0	0	1
PHASIBEAM10F016733	-	-	-	3	0	0	1	0	0	0	0	0	0	7
PHASIBEAM10F019345	-	-	-	0	0	0	2	0	0	0	0	0	0	1
PHASIBEAM10F021563	-	-	-	0	0	0	1	0	0	0	0	0	0	0
PHASIBEAM10F017753	-	-	-	0	0	1	0	0	0	0	0	0	0	2
PHASIBEAM10F001017	-	-	-	1	0	0	0	0	0	0	0	0	0	2
PHASIBEAM10F001866	-	-	-	2	0	0	0	0	0	0	0	0	0	0
PHASIBEAM10F016093	-	-	-	0	0	1	0	0	0	0	0	0	0	1
PHASIBEAM10F023389	-	-	-	1	0	0	0	0	0	0	0	0	0	1
PHASIBEAM10F020708	5 -adenylylsulfate reductase-like	AT3G03860|ATAPRL5|APRL5|APR-like 5|F20H23.9|F20H23_9	-	0	0	0	0	0	0	0	0	0	0	2
PHASIBEAM10F026109	atp-dependent rna helicase	AT3G46960|F13I12.10	-	3	0	0	0	0	0	0	0	0	0	0
PHASIBEAM10F004210	cell cycle checkpoint protein	AT4G17760|DL4915W|FCAALL.108	-	0	0	0	0	0	0	0	0	0	0	3
PHASIBEAM10F023771	cullin-3a-like isoform x1 [glycine	AT1G26830|CUL3A|ATCUL3A|ATCUL3|CUL3|cullin 3A|cullin 3|T24P13.25	-	0	0	0	0	0	0	0	0	0	0	4
PHASIBEAM10F024222	dna repair protein rad51	AT1G07745|ATRAD51D|RAD51D|SSN1|homolog of RAD51 D|SUPPRESOR OF SNI1|F24B9.14|F24B9_14	-	0	0	0	0	0	0	0	0	0	0	3
PHASIBEAM10F005939	dna-damage-repair toleration	AT1G30480|DRT111|DNA-DAMAGE-REPAIR/TOLERATION PROTEIN 111|F26G16.10|F26G16_10	-	0	0	0	0	0	0	0	0	0	0	3
PHASIBEAM10F016723	dna-directed rna polymerase ii	AT4G35800|NRPB1|RPB1|RNA_POL_II_LSRNA_POL_II_LS|RNA_POL_II_LS|RNA polymerase II large subunit|F4B14.70|F4B14_70	-	0	0	0	0	0	0	0	0	0	0	2
PHASIBEAM10F027373	e3 ubiquitin-protein ligase	AT1G32340|NHL8|NDR1/HIN1-like 8|F27G20.5	-	0	0	0	1	0	0	0	0	0	0	0
PHASIBEAM10F009386	exosome component 10-like isoform	AT5G35910|MIK22.22|MIK22_22	-	0	0	0	0	0	0	0	0	0	0	2
PHASIBEAM10F009389	fh protein interacting protein	AT5G55000|FIP2|MBG8.27|MBG8_27	-	0	0	0	0	0	0	0	0	0	0	3
PHASIBEAM10F021553	gdp-l-galactose phosphorylase	AT4G26850|VTC2|vitamin c defective 2|F10M23.190|F10M23_190	-	1	0	2	0	0	0	0	0	0	0	0
PHASIBEAM10F014000	general negative regulator of	AT5G18230|MRG7.19|MRG7_19	-	0	0	0	1	0	0	0	0	0	0	0
PHASIBEAM10F023873	gpi mannosyltransferase 1-like	AT5G22130|PNT1|PEANUT 1	-	0	0	0	0	0	0	0	0	0	0	5
PHASIBEAM10F007230	hua2-like protein 3-like isoform x1	AT2G48160|F11L15.11|F11L15_11	-	0	0	1	0	0	0	0	0	0	0	1
PHASIBEAM10F001899	mediator of rna polymerase ii	AT5G20170|F5O24.60|F5O24_60	-	1	0	0	1	0	0	0	0	0	0	5
PHASIBEAM10F012920	methylglutaconyl-	AT4G16800|DL4425C|FCAALL.21	-	0	0	1	0	0	0	0	0	0	0	2
PHASIBEAM10F025329	pentatricopeptide	AT1G03510|F21B7.13	-	0	0	0	0	0	0	0	0	0	0	5
PHASIBEAM10F022528	polypyrimidine tract-binding	AT1G43190|PTB3|polypyrimidine tract-binding protein 3|F1I21.14|F1I21_14	-	0	0	0	0	0	0	0	0	0	0	3
PHASIBEAM10F003640	probable adp-ribosylation factor	AT4G13350|AT4G13350.1|T9E8.90|T9E8_90	-	0	0	0	1	0	0	0	0	0	0	5
PHASIBEAM10F009384	proteasome subunit alpha	AT2G27020|PAG1|20S proteasome alpha subunit G1|T20P8.7|T20P8_7|20S PROTEASOME SUBUNIT PAG1	-	0	0	0	0	0	0	0	0	0	0	2
PHASIBEAM10F022267	protein furry-like	AT5G15680|F14F8.60|F14F8_60	-	0	1	3	0	0	0	1	0	0	0	3
PHASIBEAM10F013993	related dnase	AT5G17570|K10A8.50|K10A8_50	-	2	0	0	3	0	0	1	0	0	0	8
PHASIBEAM10F025336	rna polymerase ii c-terminal domain	AT5G58003|CPL4|C-terminal domain phosphatase-like 4	-	1	0	1	0	0	0	0	0	0	0	5
PHASIBEAM10F018992	spliceosome-associated protein	AT3G13200|EMB2769|EMBRYO DEFECTIVE 2769|MJG19.16	-	1	0	0	0	0	0	1	0	0	0	4
PHASIBEAM10F009230	tata-binding protein-associated	AT3G54280|CHR16|CHA16|RGD3|ATBTAF1|BTAF1|ROOT GROWTH DEFECTIVE 3|F24B22.240|RGD3	-	0	0	0	0	0	0	0	0	0	0	3
PHASIBEAM10F024201	tho complex subunit 4-like isoform	AT5G59950|MMN10.26|MMN10_26	-	1	0	0	1	0	0	0	0	0	0	7
PHASIBEAM10F010463	transcription factor	AT5G08520|F8L15.2	-	0	0	1	0	0	0	0	0	0	0	1
PHASIBEAM10F005950	transcription factor pur-alpha	AT2G32080|PUR ALPHA-1|purin-rich alpha 1|F22D22.17|F22D22_17	-	1	0	0	0	0	0	0	0	0	0	1
PHASIBEAM10F016720	transformer-2 protein homolog	AT4G35785|AT4G35785.1	-	0	0	2	1	0	0	0	0	0	0	4
PHASIBEAM10F009360	translation initiation factor	AT5G38640|AT5G38640.1|MBB18.19|MBB18_19	-	0	0	2	0	0	0	0	0	0	0	2
PHASIBEAM10F009457	transmembrane protein 184a-like	AT3G05940|F2O10.10	-	0	0	0	0	0	0	0	0	0	0	26
PHASIBEAM10F010035	ubiquinone biosynthesis	AT3G24200|MUJ8.10	-	0	0	0	1	0	0	0	0	0	0	7
PHASIBEAM10F009454	uncharacterized protein	AT5G24710|MXC17.10|MXC17_10	-	6	1	9	3	0	0	6	0	0	0	56
PHASIBEAM10F004213	uncharacterized protein	AT4G17720|DL4895C|FCAALL.73	-	1	0	0	0	0	0	0	0	0	0	5
PHASIBEAM10F024579	uncharacterized protein	AT1G05970|T21E18.3|T21E18_3	-	2	0	0	0	0	0	0	0	0	0	2
PHASIBEAM10F019155	uncharacterized protein	AT3G12640|T2E22.5	-	0	0	1	0	0	0	0	0	0	0	2
PHASIBEAM10F003954	uncharacterized protein	AT3G11960|MEC18.7	-	0	0	1	0	0	0	0	0	0	0	2
PHASIBEAM10F019170	uncharacterized protein	AT5G13470|T6I14.1	-	0	0	0	0	0	0	0	0	0	0	2
PHASIBEAM10F001051	uncharacterized protein	AT1G17210|ATILP1|ILP1|ARABIDOPSIS IAP-LIKE PROTEIN|IAP-like protein 1|F20D23.9|F20D23_9	-	0	0	1	0	0	0	1	0	0	0	0
