# Supplementary material for: Genomic history of the origin and domestication of common bean unveils its closest sister species
Source: Genome Biol. 2017 Mar 29;18:60. doi: 10.1186/s13059-017-1190-6 (PMC5370463; doi:10.1186/s13059-017-1190-6)
Supplement: Supplementary file 5 — Table S14. Domestication gene candidates specific to Mesoamerican varieties. (XLSX 100 kb) [file 13059_2017_1190_MOESM5_ESM.xlsx]

## Sheet: Table S14
Table S14. Domestication gene candidates with haplotypes shared by genotypes from Mesoamerica
GeneID	Functionla Annotation			SnpEff classification of SNPs
	Protein Definition	TAIR Hit	Resistance	(3_prime_UTR_variant)	(5_prime_UTR_premature_start_codon_gain_variant)	(5_prime_UTR_variant)	(missense_variant)	(splice_acceptor_variant)	(splice_donor_variant)	(splice_region_variant)	(start_lost)	(stop_lost)	(stop_retained_variant)	(upstream_gene_variant)
PHASIBEAM10F017482	pollen-specific leucine-rich repeat	AT3G19020|K13E13.23	-	0	0	0	0	0	0	0	0	0	0	2
PHASIBEAM10F010793	mads-box transcription factor	AT4G37940|AGL21|AGAMOUS-like 21|F20D10.60|F20D10_60	-	0	0	0	1	0	0	0	0	0	0	0
PHASIBEAM10F007324	-	-	-	1	0	0	0	0	0	0	0	0	0	1
PHASIBEAM10F002172	receptor-like protein kinase rhg1	AT3G51740|IMK2|inflorescence meristem receptor-like kinase 2|T18N14.120	R-gene	0	0	0	1	0	0	0	0	0	0	0
PHASIBEAM10F014877	zinc finger protein magpie-like	AT5G66730|IDD1|ENY|INDETERMINATE DOMAIN 1|ENHYDROUS|MSN2.12|MSN2_12	-	0	0	0	1	0	0	0	0	0	0	0
PHASIBEAM10F002271	vicilin-like antimicrobial peptides	AT2G28490|AT2G28490.1|T17D12.5|T17D12_5	-	0	0	2	1	0	0	0	0	0	0	0
PHASIBEAM10F002088	uncharacterized protein	AT3G26380|F20C19.10	-	0	0	4	1	0	0	0	0	0	0	3
PHASIBEAM10F001260	uncharacterized protein	AT5G19090|T16G12.130|T16G12_130	-	0	0	0	1	0	0	0	0	0	0	0
PHASIBEAM10F020111	transcription factor rf2a-like	AT3G58120|ATBZIP61|BZIP61|F9D24.30	-	0	0	1	0	0	0	0	0	0	0	2
PHASIBEAM10F002079	protein terminal ear1-like [glycine	AT3G26120|TEL1|terminal EAR1-like 1|MJL14.2	-	0	0	0	1	0	0	0	0	0	0	0
PHASIBEAM10F014882	probable linoleate 9s-lipoxygenase	AT1G55020|LOX1|ATLOX1|lipoxygenase 1|ARABIDOPSIS LIPOXYGENASE 1|LIPOXYGENASE	-	0	0	0	1	0	0	0	0	0	0	0
PHASIBEAM10F006668	probable indole-3-acetic acid-amido	AT2G14960|GH3.1|T26I20.12|T26I20_12	-	0	0	0	1	0	0	0	0	0	0	10
PHASIBEAM10F009979	nuclear transcription factor y	AT1G21970|LEC1|EMB 212|EMB212|NF-YB9|AtLEC1|LEAFY COTYLEDON 1|EMBRYO DEFECTIVE 212|NUCLEAR FACTOR Y, SUBUNIT B9|T26F17.20|T26F17_20	-	0	0	0	1	0	0	0	0	0	0	0
PHASIBEAM10F002103	homeobox-leucine zipper protein	AT2G22430|ATHB6|HB6|homeobox protein 6|F14M13.17|F14M13_17	-	1	0	0	0	0	0	0	0	0	0	1
PHASIBEAM10F014652	desi-like protein at4g17486-like	AT5G25170|F21J6.101|F21J6_101	-	1	0	1	1	0	0	0	0	0	0	2
PHASIBEAM10F002471	cytochrome b5	AT2G32720|B5 #4|ATCB5-B|CB5-B|CYTB5-D|ARABIDOPSIS CYTOCHROME B5 ISOFORM B|cytochrome B5 isoform B|F24L7.14|F24L7_14	-	0	0	0	0	0	0	0	0	0	0	12
PHASIBEAM10F013469	casein kinase i isoform delta-like	AT4G28880|ckl3|casein kinase I-like 3|F25O24.3	-	0	0	1	0	0	0	0	0	0	0	3
PHASIBEAM10F016975	-	-	-	0	0	0	0	1	0	0	0	0	0	4
PHASIBEAM10F022843	-	-	-	0	0	0	0	0	0	1	0	0	0	1
PHASIBEAM10F002490	-	-	-	0	0	0	1	0	0	0	0	0	0	16
PHASIBEAM10F013446	-	-	-	0	0	0	1	0	0	0	0	0	0	3
PHASIBEAM10F023199	-	-	-	0	0	0	2	0	0	0	0	0	0	1
PHASIBEAM10F003095	-	-	-	0	0	0	1	0	0	0	0	0	0	2
PHASIBEAM10F001112	-	-	-	0	0	0	1	0	0	0	0	0	0	1
PHASIBEAM10F003088	-	-	-	0	0	0	1	0	0	0	0	0	0	0
PHASIBEAM10F009976	-	-	-	0	0	0	1	0	0	0	0	0	0	0
PHASIBEAM10F014196	-	-	-	3	0	1	0	0	0	0	0	0	0	3
PHASIBEAM10F003105	-	-	-	0	0	0	0	0	0	0	0	0	0	3
PHASIBEAM10F019052	-	-	-	0	0	0	0	0	0	0	0	0	0	3
PHASIBEAM10F020106	-	-	-	0	0	0	0	0	0	0	0	0	0	2
PHASIBEAM10F020543	ubiquitin-conjugating enzyme e2	AT3G17000|UBC32|ubiquitin-conjugating enzyme 32|K14A17.7	-	2	0	4	0	0	0	0	0	0	0	15
PHASIBEAM10F024786	ras-related protein rabd2a-like	AT1G02130|ATRAB1B|ARA5|ARA-5|ATRABD2A|RABD2A|RA-5|ARABIDOPSIS THALIANA RESPONSIVE TO ABSCISIC ACID 1B|ARABIDOPSIS RAS 5|RAS 5|ARABIDOPSIS THALIANA RAB D2A|RAB D2A|T7I23.6|T7I23_6	-	0	0	0	0	0	0	0	0	0	0	2
PHASIBEAM10F001898	-	-	-	0	0	0	0	0	0	0	0	0	0	2
PHASIBEAM10F022283	-	-	-	0	1	1	0	0	0	0	0	0	0	0
PHASIBEAM10F010130	-	-	-	2	0	0	0	0	0	0	0	0	0	1
PHASIBEAM10F020114	-	-	-	0	0	0	0	0	0	0	0	0	0	2
PHASIBEAM10F008558	pollen ole e i family allergen [medicago	AT2G34700|T29F13.9|T29F13_9	-	0	0	0	0	0	0	0	0	0	0	2
PHASIBEAM10F007053	14 kda proline-rich protein [medicago	AT4G12490|T1P17.80|T1P17_80	-	0	0	1	0	0	0	0	0	0	0	5
PHASIBEAM10F017908	-	-	-	0	0	0	4	0	0	0	0	1	0	3
PHASIBEAM10F008348	-	-	-	0	0	0	0	0	0	0	1	0	0	2
PHASIBEAM10F009107	-	-	-	0	0	0	0	0	0	1	0	0	0	1
PHASIBEAM10F018673	-	-	-	0	0	0	2	0	0	0	0	0	0	7
PHASIBEAM10F013069	-	-	-	0	0	0	1	0	0	0	0	0	0	6
PHASIBEAM10F008339	-	-	-	0	0	0	2	0	0	0	0	0	0	3
PHASIBEAM10F008588	-	-	-	0	0	0	1	0	0	0	0	0	0	4
PHASIBEAM10F018672	-	-	-	0	0	0	1	0	0	0	0	0	0	3
PHASIBEAM10F003111	-	-	-	0	0	0	1	0	1	0	0	0	0	2
PHASIBEAM10F020109	-	-	-	0	0	0	1	0	0	0	0	0	0	3
PHASIBEAM10F008337	-	-	-	0	0	0	1	0	0	0	0	0	0	2
PHASIBEAM10F002480	-	-	-	0	0	0	1	0	0	0	0	0	0	2
PHASIBEAM10F001155	-	-	-	0	0	0	2	0	0	0	0	0	0	0
PHASIBEAM10F001490	-	-	-	0	0	0	1	0	1	0	0	0	0	0
PHASIBEAM10F003086	-	-	-	0	0	0	1	0	0	0	0	0	0	1
PHASIBEAM10F003089	-	-	-	0	0	0	1	0	0	0	0	0	0	1
PHASIBEAM10F008343	-	-	-	0	0	0	1	0	0	0	0	0	0	1
PHASIBEAM10F004216	-	-	-	0	0	0	1	0	0	0	0	0	0	1
PHASIBEAM10F003118	-	-	-	0	0	0	1	0	0	0	0	0	0	1
PHASIBEAM10F020108	-	-	-	0	0	0	1	0	0	0	0	0	0	0
PHASIBEAM10F003127	-	-	-	0	0	0	1	0	0	0	0	0	0	0
PHASIBEAM10F026732	-	-	-	0	0	0	1	0	0	0	0	0	0	0
PHASIBEAM10F004839	-	-	-	0	0	0	1	0	0	0	0	0	0	0
PHASIBEAM10F009110	-	-	-	0	0	0	1	0	0	0	0	0	0	0
PHASIBEAM10F009117	-	-	-	0	0	0	1	0	0	0	0	0	0	0
PHASIBEAM10F014885	-	-	-	0	0	0	1	0	0	0	0	0	0	0
PHASIBEAM10F003117	-	-	-	0	0	0	1	0	0	0	0	0	0	0
PHASIBEAM10F006658	-	-	-	0	0	0	1	0	0	0	0	0	0	0
PHASIBEAM10F008325	-	-	-	0	0	0	1	0	0	0	0	0	0	0
PHASIBEAM10F009973	-	-	-	0	0	0	1	0	0	0	0	0	0	0
PHASIBEAM10F013796	-	-	-	0	0	0	1	0	0	0	0	0	0	0
PHASIBEAM10F008335	-	-	-	0	0	0	0	0	0	0	0	0	0	6
PHASIBEAM10F013454	-	-	-	0	0	0	0	0	0	0	0	0	0	6
PHASIBEAM10F001950	-	-	-	0	0	0	0	0	0	0	0	0	0	4
PHASIBEAM10F008314	-	-	-	0	0	0	0	0	0	0	0	0	0	4
PHASIBEAM10F012969	-	-	-	0	0	0	0	0	0	0	0	0	0	4
PHASIBEAM10F008568	-	-	-	0	0	0	0	0	0	0	0	0	0	3
PHASIBEAM10F003119	-	-	-	0	0	0	0	0	0	0	0	0	0	3
PHASIBEAM10F003133	-	-	-	1	0	0	0	0	0	0	0	0	0	2
PHASIBEAM10F001905	-	-	-	0	0	0	0	0	1	0	0	0	0	2
PHASIBEAM10F002485	-	-	-	0	0	0	0	0	0	0	0	0	0	3
PHASIBEAM10F003083	-	-	-	0	0	0	0	0	0	0	0	0	0	3
PHASIBEAM10F002265	-	-	-	0	0	0	0	0	0	0	0	0	0	3
PHASIBEAM10F002486	-	-	-	0	0	0	0	0	0	0	0	0	0	3
PHASIBEAM10F010783	-	-	-	0	0	0	0	0	0	0	0	0	0	2
PHASIBEAM10F003120	-	-	-	0	0	0	0	0	0	0	0	0	0	2
PHASIBEAM10F008338	-	-	-	0	0	0	0	0	0	0	0	0	0	2
PHASIBEAM10F022845	-	-	-	0	0	0	0	0	0	0	0	0	0	2
PHASIBEAM10F001941	-	-	-	0	0	0	0	0	0	0	0	0	0	2
PHASIBEAM10F003087	-	-	-	0	0	0	0	0	0	0	0	0	0	2
PHASIBEAM10F006671	-	-	-	0	0	0	0	0	0	0	0	0	0	2
PHASIBEAM10F003115	-	-	-	0	0	0	0	0	0	0	0	0	0	2
PHASIBEAM10F006660	-	-	-	0	0	0	0	0	0	0	0	0	0	2
PHASIBEAM10F009965	-	-	-	0	0	0	0	0	0	0	0	0	0	2
PHASIBEAM10F022849	-	-	-	0	0	0	0	0	0	0	0	0	0	2
PHASIBEAM10F003091	-	-	-	0	0	0	0	0	0	0	0	0	0	2
PHASIBEAM10F006662	-	-	-	0	0	0	0	0	0	0	0	0	0	2
PHASIBEAM10F008602	-	-	-	0	0	0	0	0	0	0	0	0	0	2
PHASIBEAM10F012973	-	-	-	0	0	0	0	0	0	0	0	0	0	2
PHASIBEAM10F016955	-	-	-	0	0	0	0	0	0	0	0	0	0	2
PHASIBEAM10F017230	-	-	-	0	0	0	0	0	0	0	0	0	0	2
PHASIBEAM10F018795	-	-	-	0	0	0	0	0	0	0	0	0	0	2
PHASIBEAM10F024718	-	-	-	0	0	0	0	0	0	0	0	0	0	2
PHASIBEAM10F013462	-	-	-	1	0	0	1	0	0	0	0	0	0	6
PHASIBEAM10F013461	carotenoid (9 )-cleavage	AT3G63520|CCD1|ATCCD1|ATNCED1|NCED1|carotenoid cleavage dioxygenase 1|MAA21.150	-	6	0	0	1	0	0	0	0	0	0	19
PHASIBEAM10F001949	blue copper [cicer	AT2G32300|UCC1|uclacyanin 1	-	3	0	1	0	0	0	0	0	0	0	2
PHASIBEAM10F004842	sec14 cytosolic factor-like isoform	AT4G36490|ATSFH12|SFH12|SEC14-LIKE 12|AP22.26|AP22_26	-	0	0	0	1	0	0	0	0	0	0	0
PHASIBEAM10F010770	branched-chain-amino-acid	AT5G65780|AT5G65780.1|MPA24.13|MPA24_13	-	0	0	1	0	0	0	0	0	0	0	1
PHASIBEAM10F010790	oligopeptide transporter 4-like	AT5G64410|ATOPT4|OPT4|ARABIDOPSIS THALIANA OLIGOPEPTIDE TRANSPORTER 4|oligopeptide transporter 4|MSJ1.25|MSJ1_25	-	0	0	0	0	0	0	0	0	0	0	2
PHASIBEAM10F008313	probable serine threonine-protein	AT1G27150|T7N9.21|T7N9_21	R-gene	2	0	0	0	0	0	0	0	0	0	2
PHASIBEAM10F020379	wuschel-related homeobox 1-like	AT3G18010|WOX1|WUSCHEL related homeobox 1|MEB5.23	-	2	0	0	1	0	1	0	0	0	0	0
PHASIBEAM10F007314	wat1-related protein at1g68170-like	AT1G68170|UMAMIT23|Usually multiple acids move in and out Transporters 23|T22E19.23|T22E19_23	-	0	2	6	1	0	0	0	0	0	0	8
PHASIBEAM10F022290	vacuolar cation proton exchanger	AT1G55730|ATCAX5|CAX5|cation exchanger 5|F20N2.30|F20N2_30	-	0	0	2	0	0	0	0	0	0	0	2
PHASIBEAM10F019114	universal stress protein a-like	AT3G62550|T12C14.250	-	5	0	0	0	0	0	0	0	0	0	3
PHASIBEAM10F002266	uncharacterized protein	AT5G60250|F15L12.13|F15L12_13	-	2	0	0	1	0	0	0	0	0	0	1
PHASIBEAM10F008584	uncharacterized protein	AT3G47160|F13I12.210	-	2	1	2	0	0	0	0	0	0	0	2
PHASIBEAM10F017463	uncharacterized protein	AT5G44250|MLN1.18|MLN1_18	-	0	0	0	0	0	0	0	0	0	0	4
PHASIBEAM10F020499	uncharacterized protein	AT2G38300|F16M14.25	-	0	1	1	0	0	0	0	0	0	0	1
PHASIBEAM10F013073	uncharacterized protein	AT5G57500|MUA2.7|MUA2_7	-	0	0	0	0	0	0	0	0	0	0	2
PHASIBEAM10F001160	uncharacterized mitochondrial	AT1G30010|nMAT1|nuclear maturase 1|T1P2.4|T1P2_4	-	0	0	0	1	0	0	0	0	0	0	0
PHASIBEAM10F002462	udp-glycosyltransferase 85a7-like	AT1G22340|AtUGT85A7|UGT85A7|UDP-glucosyl transferase 85A7|T16E15.5|T16E15_5	-	1	0	1	3	0	0	0	0	0	0	1
PHASIBEAM10F014185	transcription factor hec3-like	PHASIBEAM10F014186T1	-	0	0	2	0	0	0	0	0	0	0	3
PHASIBEAM10F021172	transcription factor	PHASIBEAM10F021172T2	-	0	0	0	1	0	0	0	0	0	0	0
PHASIBEAM10F021545	small ubiquitin-related modifier	AT5G55160|SUM2|SUMO 2|SUMO2|ATSUMO2|SMALL UBIQUITIN-LIKE MODIFIER 2|MCO15.11|MCO15_11	-	0	0	2	0	0	0	0	0	0	0	0
PHASIBEAM10F009983	rpm1-interacting protein 4-like	AT3G07680|p24beta2|p24 subfamily beta 2|MLP3.13	-	1	0	1	0	0	0	0	0	0	0	0
PHASIBEAM10F026951	ring-h2 finger protein atl16-like	AT5G43420|MWF20.13|MWF20_13	-	0	0	0	1	0	0	0	0	0	0	0
PHASIBEAM10F001792	respiratory burst oxidase homolog	AT1G64060|ATRBOH F|ATRBOHF|RBOHAP108|RBOHF|RBOH F|respiratory burst oxidase protein F|ARABIDOPSIS THALIANA RESPIRATORY BURST OXIDASE HOMOLOG F|F22C12.18|F22C12_18|CYTOCHROME B245 BETA CHAIN HOMOLOG RBOHAP108	-	0	0	4	2	0	0	0	0	0	0	1
PHASIBEAM10F007294	rae1-like protein at1g80670-like	AT1G80670|RAE1|RNA export factor 1|F23A5.2|F23A5_2	-	0	0	0	0	0	0	0	0	0	0	5
PHASIBEAM10F018797	pyrophosphate--fructose 6-phosphate	AT1G12000|F12F1.13|F12F1_13	-	0	0	1	0	0	0	0	0	0	0	1
PHASIBEAM10F013083	probable xyloglucan	AT4G25810|XTR6|XTH23|xyloglucan endotransglycosylase 6|xyloglucan endotransglucosylase/hydrolase 23|F14M19.90|F14M19_90	-	2	0	0	0	0	0	0	0	0	0	2
PHASIBEAM10F005133	probable wrky transcription factor	AT5G64810|WRKY51|ATWRKY51|WRKY DNA-binding protein 51|ARABIDOPSIS THALIANA WRKY DNA-BINDING PROTEIN 51|MXK3.34	-	0	0	0	0	0	0	0	0	0	0	3
PHASIBEAM10F013453	probable glycosyltransferase	AT5G25820|F18A17.70|F18A17_70	-	1	0	1	0	0	0	0	0	0	0	4
PHASIBEAM10F003226	probable carboxylesterase 17-like	AT5G16080|AtCXE17|CXE17|carboxyesterase 17|F1N13.220|F1N13_220	-	0	0	0	1	0	0	0	0	0	0	11
PHASIBEAM10F013094	probable	AT4G15560|CLA1|DEF|CLA|DXS|DXPS2|AtCLA1|DXS1|CLOROPLASTOS ALTERADOS 1|1-DEOXY-D-XYLULOSE 5-PHOSPHATE SYNTHASE|1-DEOXY-D-XYLULOSE 5-PHOSPHATE SYNTHASE 2|1-deoxy-D-xylulose 5-phosphate (DXP) synthase 1|dl3821w|fcaall.24|1-DEOXY-D-XYLULOSE 5-PHOSPHATE SYNTHASE	-	2	0	0	0	0	0	0	0	0	0	0
PHASIBEAM10F001891	potassium channel	AT2G26650|AKT1|ATAKT1|KT1|K+ transporter 1|F18A8.2|F18A8_2|POTASSIUM TRANSPORTER	-	0	0	0	0	0	1	0	1	0	0	0
PHASIBEAM10F002464	peptide nitrate	AT2G37900|T8P21.19|T8P21_19	-	0	0	2	0	0	0	0	0	0	0	0
PHASIBEAM10F017451	pentatricopeptide repeat-containing	AT2G04860|F28I8.8|F28I8_8	-	7	0	0	2	0	0	0	0	0	0	3
PHASIBEAM10F010151	outer envelope protein	AT5G09420|ATTOC64-V|MTOM64|TOC64-V|OM64|AtmtOM64|translocon at the outer membrane of chloroplasts 64-V|ARABIDOPSIS THALIANA TRANSLOCON AT THE OUTER MEMBRANE OF CHLOROPLASTS 64-V|outer membrane 64|T5E8.220|T5E8_220	-	1	0	0	0	0	0	0	0	0	0	1
PHASIBEAM10F010797	methylmalonate-semialdehyde	AT2G14170|AT2G14170.1|T22C12.10|T22C12_10	-	0	0	0	1	0	0	0	0	0	0	2
PHASIBEAM10F014243	magnesium transporter nipa3-like	AT1G71900|F17M19.5|F17M19_5	-	2	0	0	0	0	0	0	0	0	0	0
PHASIBEAM10F010817	mads-box protein jointless-like	AT2G22540|SVP|AGL22|FAQ1|SHORT VEGETATIVE PHASE|AGAMOUS-like 22|Flowering Arabidopsis QTL1|F14M13.6|F14M13_6|AT2G22550	-	3	0	1	0	0	0	0	0	0	0	8
PHASIBEAM10F008569	linoleate 13s-lipoxygenase 3-	AT1G17420|LOX3|ATLOX3|lipoxygenase 3|Arabidopsis thaliana lipoxygenase 3|F28G4.10	-	1	0	0	0	0	0	0	0	0	0	5
PHASIBEAM10F020438	kinesin-4-like isoform x1 [glycine	AT1G63640|F2K11.1|F2K11_1	-	0	0	1	1	0	0	0	0	0	0	0
PHASIBEAM10F002262	interactor of constitutive active	AT5G60210|RIP5|ROP interactive partner 5|F15L12.15|F15L12_15	-	1	0	0	0	0	0	0	0	0	0	3
PHASIBEAM10F019832	homeobox protein knotted-1-like	AT1G62360|STM|BUM1|SHL|WAM1|BUM|WAM|SHOOT MERISTEMLESS|BUMBERSHOOT 1|SHOOTLESS|WALDMEISTER 1|BUMBERSHOOT|WALDMEISTER|F24O1.38|F24O1_38|HOMEOBOX PROTEIN SHOOTMERISTEMLESS	-	1	0	1	0	0	0	0	0	0	0	0
PHASIBEAM10F018636	glycosyltransferase 2	AT4G02500|ATXT2|XXT2|XT2|ARABIDOPSIS THALIANA UDP-XYLOSYLTRANSFERASE 2|XYG XYLOSYLTRANSFERASE 2|UDP-xylosyltransferase 2|T10P11.20	-	0	0	2	0	0	0	0	0	0	0	7
PHASIBEAM10F021240	gdsl esterase lipase exl3-like	AT1G75900|T4O12.13|T4O12_13	-	0	1	1	0	0	0	0	0	0	0	0
PHASIBEAM10F002469	expansin-a1-like protein	AT2G39700|ATEXPA4|ATEXP4|ATHEXP ALPHA 1.6|EXPA4|expansin A4|F17A14.7|F17A14_7	-	0	0	0	1	0	0	0	0	0	0	4
PHASIBEAM10F002084	e3 ubiquitin-protein ligase	AT1G67800|F12A21.7|F12A21_7	-	0	0	0	1	0	0	0	0	0	0	0
PHASIBEAM10F002456	disease resistance protein (tir-nbs-lrr class)	AT5G36930|MLF18.50|MLF18_50	-	0	0	0	2	0	0	0	0	0	0	2
PHASIBEAM10F002474	cytochrome p450 83b1-like [glycine	AT4G31500|CYP83B1|SUR2|RNT1|RED1|ATR4|"cytochrome P450, family 83, subfamily B, polypeptide 1"|SUPERROOT 2|RUNT 1|RED ELONGATED 1|ALTERED TRYPTOPHAN REGULATION 4|F3L17.70|F3L17_70|CYTOCHROME P450 MONOOXYGENASE 83B1	-	0	0	0	0	0	0	0	0	0	0	8
PHASIBEAM10F013091	cbl-interacting serine threonine-protein	AT5G57630|CIPK21|SnRK3.4|CBL-interacting protein kinase 21|SNF1-RELATED PROTEIN KINASE 3.4|MUA2.22|MUA2_22	-	0	0	0	1	0	1	0	0	0	0	0
PHASIBEAM10F002174	cation h(+) antiporter 15-like	AT2G13620|ATCHX15|CHX15|cation/hydrogen exchanger 15|CATION/H+ EXCHANGER 15|T10F5.16|T10F5_16	-	0	0	0	0	0	0	0	0	0	0	2
PHASIBEAM10F010773	branched-chain-amino-acid	AT1G10070|ATBCAT-2|BCAT-2|branched-chain amino acid transaminase 2|T27I1.9|T27I1_9	-	0	0	2	0	0	0	0	0	0	0	3
PHASIBEAM10F002095	beta- -mannosyl-glycoprotein	AT1G12990|F3F19.2|F3F19_2	-	0	0	0	0	0	0	0	0	0	0	2
PHASIBEAM10F001131	bag family molecular chaperone	AT5G62100|ATBAG2|BAG2|BCL-2-associated athanogene 2|MTG10.13|MTG10_13	-	0	0	0	0	0	0	0	0	0	0	2
PHASIBEAM10F020453	at-rich interactive	PHASIBEAM10F020453T2	-	0	0	0	0	0	0	0	0	0	0	2
PHASIBEAM10F020733	acyl carrier protein	AT4G25050|ACP4|acyl carrier protein 4|F24A6.4	-	10	0	1	0	0	0	0	0	0	0	0
PHASIBEAM10F007322	abscisic acid-insensitive 5-like	AT1G03970|GBF4|G-box binding factor 4|F21M11.10|F21M11_10	-	2	0	0	0	0	0	0	0	0	0	0
PHASIBEAM10F003259	abscisate	AT2G15490|UGT73B4|UDP-glycosyltransferase 73B4|F9O13.4	-	0	0	0	0	0	0	0	0	0	0	2
PHASIBEAM10F011364	6-phosphofructokinase 3-like	AT4G26270|PFK3|phosphofructokinase 3|T25K17.80|T25K17_80	-	0	0	1	0	0	0	0	0	0	0	2
PHASIBEAM10F013457	-	-	-	0	0	0	5	0	0	0	0	1	0	4
PHASIBEAM10F013455	-	-	-	0	0	0	2	0	0	0	1	0	0	3
PHASIBEAM10F004002	-	-	-	3	0	1	7	0	3	0	0	0	0	2
PHASIBEAM10F013456	-	-	-	0	0	0	1	0	0	0	0	0	0	8
PHASIBEAM10F002151	-	-	-	0	0	1	3	0	0	0	0	0	0	0
PHASIBEAM10F005125	-	-	-	0	0	0	3	0	0	0	0	0	0	0
PHASIBEAM10F009093	-	-	-	1	0	0	1	0	0	0	0	0	0	1
PHASIBEAM10F015391	-	-	-	1	0	0	1	0	0	0	0	0	0	0
PHASIBEAM10F015520	-	-	-	1	0	0	1	0	0	0	0	0	0	0
PHASIBEAM10F021326	-	-	-	0	0	0	1	0	0	0	0	0	0	1
PHASIBEAM10F007486	-	-	-	0	0	0	1	0	0	0	0	0	0	1
PHASIBEAM10F001095	-	-	-	0	0	1	1	0	0	0	0	0	0	0
PHASIBEAM10F003085	-	-	-	0	0	0	1	0	0	0	0	0	0	0
PHASIBEAM10F022350	-	-	-	0	0	0	1	0	0	0	0	0	0	0
PHASIBEAM10F002475	-	-	-	14	0	0	0	0	0	0	0	0	0	0
PHASIBEAM10F025906	-	-	-	0	0	0	0	0	0	0	0	0	0	8
PHASIBEAM10F006564	-	-	-	0	0	4	0	0	0	0	0	0	0	4
PHASIBEAM10F019718	-	-	-	1	1	4	0	0	0	0	0	0	0	1
PHASIBEAM10F008572	-	-	-	0	0	0	0	0	0	0	0	0	0	7
PHASIBEAM10F019840	-	-	-	0	0	0	0	0	0	0	0	0	0	7
PHASIBEAM10F014182	-	-	-	0	0	0	0	0	0	0	0	0	0	6
PHASIBEAM10F001161	-	-	-	0	1	1	0	0	0	0	0	0	0	4
PHASIBEAM10F001942	-	-	-	0	0	0	0	0	0	0	0	0	0	4
PHASIBEAM10F016859	-	-	-	4	0	0	0	0	0	0	0	0	0	0
PHASIBEAM10F002146	-	-	-	0	0	0	0	0	0	0	0	0	0	4
PHASIBEAM10F004207	-	-	-	1	0	1	0	0	0	0	0	0	0	1
PHASIBEAM10F021350	-	-	-	1	0	0	0	0	0	0	0	0	0	2
PHASIBEAM10F021226	-	-	-	2	0	0	0	0	0	0	0	0	0	0
PHASIBEAM10F004843	-	-	-	1	0	0	0	0	0	0	0	0	0	1
PHASIBEAM10F001798	-	-	-	0	0	0	0	0	0	0	0	0	0	2
PHASIBEAM10F011683	-	-	-	2	0	0	0	0	0	0	0	0	0	0
PHASIBEAM10F017231	serine threonine-protein kinase	AT4G32660|AME3|F4D11.140|F4D11_140	-	0	0	0	0	0	0	0	0	0	0	4
PHASIBEAM10F013236	phox domain-containing	AT3G15920|MVC8.4	-	0	0	0	0	0	0	0	0	0	0	2
PHASIBEAM10F002483	mitochondrial substrate carrier	AT3G53940|F5K20.240	-	0	0	0	0	0	0	0	0	0	0	6
PHASIBEAM10F021174	-	-	-	0	0	0	2	0	0	0	0	0	0	0
PHASIBEAM10F001096	-	-	-	0	0	1	0	0	0	0	0	0	0	1
PHASIBEAM10F007313	wat1-related protein at1g68170-like	nodulin MtN21-like transporter family protein	-	0	0	0	1	0	0	0	0	0	0	1
PHASIBEAM10F011997	uncharacterized protein	AT5G43120|MMG4.15|MMG4_15	-	0	0	0	2	0	0	0	0	0	0	0
PHASIBEAM10F026151	ring-h2 finger protein	AT2G46495|AT2G46495.1	-	0	0	0	0	0	0	0	0	0	0	2
PHASIBEAM10F013463	carotenoid (9 )-cleavage	AT3G63520|CCD1|ATCCD1|ATNCED1|NCED1|carotenoid cleavage dioxygenase 1|MAA21.150	-	0	0	0	0	0	0	0	0	0	0	3
PHASIBEAM10F015384	peroxidase 5-like	PHASIBEAM10F015385T1	-	2	0	0	0	0	0	0	0	0	0	1
PHASIBEAM10F014884	microtubule-binding protein	AT3G05330|ATTAN|A. THALIANA TAN1|AT3G05330.1|T12H1.30|T12H1_30	-	0	0	0	0	0	0	0	0	0	0	2
PHASIBEAM10F020517	-	-	-	0	0	0	0	0	0	0	0	0	0	5
PHASIBEAM10F004001	-	-	-	0	0	2	0	0	0	0	0	0	0	1
PHASIBEAM10F020765	serine threonine-protein kinase	AT3G04810|ATNEK2|NEK2|NIMA-related kinase 2|T9J14.24|T9J14_24|NIMA-related kinase2	R-gene	0	1	1	0	0	0	0	0	0	0	1
PHASIBEAM10F008617	protein strubbelig-receptor family	AT2G20850|SRF1|STRUBBELIG-receptor family 1|F5H14.18|F5H14_18	R-gene	0	0	0	0	0	0	0	0	0	0	2
PHASIBEAM10F012239	probable serine threonine-protein	AT1G25390|F2J7.14|F2J7_14	R-gene	0	0	0	4	0	0	0	0	0	0	1
PHASIBEAM10F001897	probable receptor-like protein	AT5G20050|F28I16.200|F28I16_200	R-gene	1	0	0	0	0	0	0	0	0	0	1
PHASIBEAM10F001098	probable lrr receptor-like	AT1G29750|RKF1|receptor-like kinase in flowers 1|F1N18.19|F1N18_19|RECEPTOR-LIKE SERINE/THREONINE KINASE	R-gene	0	1	2	2	0	0	0	0	0	0	12
PHASIBEAM10F012114	probable lrr receptor-like	AT5G01950|T20L15.220|T20L15_220	R-gene	0	0	0	1	0	0	0	0	0	0	1
PHASIBEAM10F004872	probable lrr receptor-like	AT4G36180|F23E13.70|F23E13_70	R-gene	0	0	0	0	0	0	0	0	0	0	3
PHASIBEAM10F006565	disease resistance protein	AT1G50180|F14I3.19|F14I3_19	R-gene	0	1	1	0	0	0	0	0	0	0	0
PHASIBEAM10F001939	cbl-interacting protein kinase	AT5G35410|SOS2|SNRK3.11|CIPK24|ATSOS2|SALT OVERLY SENSITIVE 2|SNF1-RELATED PROTEIN KINASE 3.11|CBL-INTERACTING PROTEIN KINASE 24|K21B8.3|K21B8_3	R-gene	0	0	0	0	0	0	0	0	0	0	2
PHASIBEAM10F001877	abc transporter g family member	AT2G26910|PDR4|ATPDR4|ABCG32|PEC1|pleiotropic drug resistance 4|ATP-binding cassette G32|PERMEABLE CUTICLE 1|F12C20.5|F12C20_5	R-gene	0	0	0	0	0	0	0	0	0	0	2
PHASIBEAM10F006664	zinc finger protein	AT1G68360|T22E19.1|T22E19_1	-	0	0	0	1	0	0	0	0	0	0	2
PHASIBEAM10F016858	zinc finger ccch domain-containing	AT5G63700|MBK5.18|MBK5_18	-	2	1	2	0	0	0	0	0	0	0	0
PHASIBEAM10F001906	zinc finger ccch domain-containing	AT3G19360|MLD14.9	-	1	1	1	0	0	0	0	0	0	0	1
PHASIBEAM10F003132	xylosyltransferase 2-like [cucumis	AT3G15350|K7L4.15	-	1	1	1	0	0	0	0	0	0	0	1
PHASIBEAM10F009096	wd repeat-containing protein	AT5G54200|K18G13.8|K18G13_8	-	0	0	0	1	0	0	0	0	0	0	0
PHASIBEAM10F014179	wd repeat-containing protein	AT5G24320|MOP9.16|MOP9_16	-	2	0	0	0	0	0	0	0	0	0	9
PHASIBEAM10F007315	wat1-related protein at1g68170-like	PHASIBEAM10F007316T1	-	0	0	1	1	0	0	0	0	0	0	6
PHASIBEAM10F013932	villin-4-like isoform 1 [glycine	AT4G30160|VLN4|ATVLN4|villin 4|F9N11.10|F9N11_10	-	0	0	0	0	0	0	0	0	0	0	4
PHASIBEAM10F008577	vesicle-fusing atpase-like [glycine	AT4G04910|NSF|N-ethylmaleimide sensitive factor|T1J1.4|T1J1_4	-	3	1	2	0	0	0	0	0	0	0	0
PHASIBEAM10F017471	uroporphyrinogen-iii	AT2G26540|HEMD|UROS|ATUROS|ATDUF3|DUF3|UROPORPHYRINOGEN III SYNTHASE|ARABIDOPSIS THALIANA UROPORPHYRINOGEN III SYNTHASE|DOMAIN OF UNKNOWN FUNCTION 724 3|T9J22.21|T9J22_21	-	0	0	0	0	0	1	0	0	0	0	3
PHASIBEAM10F005129	upf0202 protein at1g10490-like	AT1G10490|T10O24.10|T10O24_10	-	4	0	0	0	0	0	0	0	0	0	1
PHASIBEAM10F001904	uncharacterized rna-binding protein	AT2G26695	-	1	0	0	0	0	0	0	0	0	0	1
PHASIBEAM10F025968	uncharacterized protein loc100787835 [glycine	AT5G50700|AT5G50700.1	-	0	0	0	1	0	0	0	0	0	0	1
PHASIBEAM10F008580	uncharacterized protein	AT1G65070|F16G16.7|F16G16_7	-	6	1	4	2	0	0	0	0	0	0	4
PHASIBEAM10F001935	uncharacterized protein	AT5G20180|F5O24.70|F5O24_70	-	1	0	2	1	0	0	0	0	0	0	6
PHASIBEAM10F002086	uncharacterized protein	AT1G13030|COILIN|Atcoilin|coilin|F3F19.5|F3F19_5	-	9	0	0	1	0	0	0	0	0	0	0
PHASIBEAM10F002102	uncharacterized protein	AT2G46550|F13A10.8	-	3	0	0	3	0	0	0	0	0	0	3
PHASIBEAM10F011575	uncharacterized protein	AT4G16970|DL4515C|FCAALL.319	-	0	0	1	3	0	0	0	0	0	0	2
PHASIBEAM10F002476	uncharacterized protein	AT5G02230|T7H20.280|T7H20_280	-	0	1	2	1	0	0	0	0	0	0	2
PHASIBEAM10F017477	uncharacterized protein	AT1G80260|emb1427|embryo defective 1427|F5I6.1|F5I6_1	-	0	0	1	2	0	1	0	0	0	0	1
PHASIBEAM10F001880	uncharacterized protein	AT2G03500|T4M8.7|T4M8_7	-	0	0	0	1	0	0	0	0	0	0	3
PHASIBEAM10F018933	uncharacterized protein	AT5G13420|TRA2|transaldolase 2|T22N19.70|T22N19_70	-	1	0	0	1	0	0	0	0	0	0	2
PHASIBEAM10F001134	uncharacterized protein	AT4G03620|T5L23.11|T5L23_11	-	0	0	2	1	0	0	0	0	0	0	1
PHASIBEAM10F002452	uncharacterized protein	AT3G09050|MZB10.8	-	1	0	0	2	0	0	0	0	0	0	0
PHASIBEAM10F001836	uncharacterized protein	AT1G18520|TET11|tetraspanin11|F15H18.1|F15H18_1	-	0	0	0	1	0	0	0	0	0	0	2
PHASIBEAM10F002268	uncharacterized protein	AT1G07910|ATRNL|RNL|AtRLG1|ARABIDOPSIS THALIANA RNA LIGASE|RNAligase|AtRLG1|T6D22.1|T6D22_1|TRNA LIGASE	-	0	0	0	1	0	0	0	0	0	0	1
PHASIBEAM10F027706	uncharacterized protein	AT5G39785|AT5G39780	-	0	0	0	1	0	0	0	0	0	0	1
PHASIBEAM10F014394	uncharacterized protein	AT5G11890|EMB3135|EMBRYO DEFECTIVE 3135|F14F18.60|F14F18_60	-	0	0	0	1	0	0	0	0	0	0	0
PHASIBEAM10F005144	uncharacterized protein	AT5G10010|HIT4|HEAT INTOLERANT 4|T31P16.7|T31P16_7	-	0	0	0	0	0	0	0	0	0	0	16
PHASIBEAM10F019831	uncharacterized protein	AT5G55140|MCO15.9|MCO15_9	-	2	1	5	0	0	0	0	0	0	0	1
PHASIBEAM10F002152	uncharacterized protein	AT3G10970|F9F8.21	-	0	0	1	0	0	1	0	0	0	0	4
PHASIBEAM10F008621	uncharacterized protein	AT1G11170|T28P6.16|T28P6_16	-	0	1	2	0	0	0	0	0	0	0	2
PHASIBEAM10F004209	uncharacterized protein	AT5G46910|MQD22.4|MQD22_4	-	0	0	1	0	0	0	0	0	0	0	4
PHASIBEAM10F020451	uncharacterized protein	AT4G23440|F16G20.140|F16G20_140	-	0	1	2	0	0	0	0	0	0	0	2
PHASIBEAM10F002477	uncharacterized protein	AT2G37660|F13M22.16|F13M22_16	-	0	1	2	0	0	0	0	0	0	0	2
PHASIBEAM10F026156	uncharacterized protein	AT3G61680|F15G16.70	-	0	0	1	0	0	0	0	0	0	0	3
PHASIBEAM10F001913	uncharacterized protein	AT5G20110|F28I16.260|F28I16_260	-	0	1	2	0	0	0	0	0	0	0	1
PHASIBEAM10F014858	uncharacterized protein	AT1G56220|F14G9.17|F14G9_17	-	0	0	3	0	0	0	0	0	0	0	1
PHASIBEAM10F012243	uncharacterized protein	AT1G68220|T22E19.15|T22E19_15	-	0	0	0	0	0	0	0	0	0	0	4
PHASIBEAM10F017476	uncharacterized protein	PHASIBEAM10F017477T1	-	0	0	0	0	0	0	0	0	0	0	4
PHASIBEAM10F001915	uncharacterized protein	AT5G20120|F5O24.10|F5O24_10	-	0	0	3	0	0	0	0	0	0	0	0
PHASIBEAM10F008582	uncharacterized protein	AT4G21720|F17L22.180|F17L22_180	-	0	0	0	0	0	0	0	0	0	0	3
PHASIBEAM10F016947	uncharacterized protein	AT3G24150|MUJ8.5	-	2	0	0	0	0	0	0	0	0	0	1
PHASIBEAM10F011994	uncharacterized protein	PHASIBEAM10F011994T2	-	0	0	0	0	0	0	0	0	0	0	3
PHASIBEAM10F001908	uncharacterized protein	AT1G15410|F9L1.36|F9L1_36	-	1	0	0	0	0	0	0	0	0	0	2
PHASIBEAM10F020117	uncharacterized protein	AT5G22875	-	0	0	0	0	0	0	0	0	0	0	3
PHASIBEAM10F002087	uncharacterized protein	AT3G26370|F20C19.9	-	0	0	0	0	0	0	0	0	0	0	2
PHASIBEAM10F012252	uncharacterized protein	AT2G01190|PDE331|PIGMENT DEFECTIVE 331|F10A8.7|F10A8_7	-	0	0	0	0	0	0	0	0	0	0	2
PHASIBEAM10F018934	uncharacterized protein	AT5G51010|K3K7.19|K3K7_19	-	0	0	0	0	0	0	0	0	0	0	2
PHASIBEAM10F010664	uncharacterized protein	AT1G63830|T12P18.15|T12P18_15	-	1	0	1	0	0	0	0	0	0	0	0
PHASIBEAM10F025522	uncharacterized protein	AT3G58170|ATBS14A|ATBET11|BET11|BS14A|ARABIDOPSIS THALIANA BET1P/SFT1P-LIKE PROTEIN 14A|BET1P/SFT1P-like protein 14A|F9D24.80	-	0	0	0	0	0	0	0	0	0	0	2
PHASIBEAM10F012247	uncharacterized protein	AT2G01220|F10A8.10|F10A8_10|AT2G01230	-	1	0	0	0	0	0	0	0	0	0	1
PHASIBEAM10F020107	uncharacterized protein	AT1G53210|NCL|AtNCL|Na+/Ca2+ exchanger|F12M16.12|F12M16_12	-	1	0	0	0	0	0	0	0	0	0	1
PHASIBEAM10F008349	uncharacterized protein	AT1G26610|T1K7.2|T1K7_2	-	0	0	1	0	0	0	0	0	0	0	1
PHASIBEAM10F008613	uncharacterized protein	AT1G61140|EDA16|embryo sac development arrest 16|F11P17.13|F11P17_13	-	0	0	1	0	0	0	0	0	0	0	1
PHASIBEAM10F005187	uncharacterized protein	PHASIBEAM10F005191T1	-	0	0	0	0	0	0	0	0	0	0	2
PHASIBEAM10F019839	uncharacterized protein	AT1G05060|T7A14.7|T7A14_7	-	1	0	0	0	0	0	0	0	0	0	1
PHASIBEAM10F010809	uncharacterized isochorismatase	AT2G22570|ATNIC1|NIC1|A. THALIANA NICOTINAMIDASE 1|nicotinamidase 1|F14M13.1	-	0	0	0	0	0	0	0	0	0	0	2
PHASIBEAM10F017455	udp-glucuronate:xylan	AT4G33330|PGSIP3|GUX2|plant glycogenin-like starch initiation protein 3|glucuronic acid substitution of xylan 2|F17M5.90|F17M5_90	-	7	0	0	0	0	0	0	0	0	0	0
PHASIBEAM10F010800	udp-glucose:flavonoid 3-o-glucosyltransferase	AT5G17050|UGT78D2|UDP-glucosyl transferase 78D2|F2K13.200|F2K13_200	-	0	0	0	1	0	0	0	0	0	0	0
PHASIBEAM10F024788	uclacyanin-2-like [cicer	AT3G60280|UCC3|uclacyanin 3|F27H5.70|UCLACYANIN 3	-	0	0	1	0	0	0	0	0	0	0	1
PHASIBEAM10F014197	u-box domain-containing protein	AT1G49780|PUB26|plant U-box 26|F14J22.1|F14J22_1	-	0	0	0	1	0	0	0	0	0	0	0
PHASIBEAM10F020186	u-box domain-containing protein	AT5G47740|MCA23.6|MCA23_6	-	0	0	0	1	0	0	0	0	0	0	0
PHASIBEAM10F014654	two-component response regulator	AT2G25180|ARR12|RR12|response regulator 12|F13D4.140|F13D4_140	-	0	0	0	2	0	0	0	0	0	0	0
PHASIBEAM10F026741	tubulin folding cofactor b	AT3G10220|EMB2804|EMBRYO DEFECTIVE 2804|F14P13.18	-	0	0	0	0	0	0	0	0	0	0	2
PHASIBEAM10F005117	tsl-kinase interacting protein	AT4G39380|F23K16.10|F23K16_10	-	2	0	0	0	0	0	0	0	0	0	0
PHASIBEAM10F007390	trna pseudouridine synthase-like 1	AT1G09800|F21M12.18|F21M12_18	-	0	0	0	0	0	0	0	0	0	0	2
PHASIBEAM10F002109	trna	AT2G22400|F14M13.20|F14M13_20	-	0	0	0	1	0	0	0	0	0	0	0
PHASIBEAM10F023188	trna	AT2G45730|F4I18.29	-	0	0	0	0	0	0	0	0	0	0	3
PHASIBEAM10F017484	transmembrane protein 147-like	AT1G47640|AT1G47640.1|F16N3.6|F16N3_6	-	6	0	0	0	0	0	0	0	0	0	1
PHASIBEAM10F021193	translocase of chloroplast	AT4G02510|TOC159|TOC86|PPI2|TOC160|ATTOC159|translocon at the outer envelope membrane of chloroplasts 159|TRANSLOCON AT THE OUTER ENVELOPE MEMBRANE OF CHLOROPLASTS 86|PLASTID PROTEIN IMPORT 2|TRANSLOCON AT THE OUTER ENVELOPE MEMBRANE OF CHLOROPLASTS 160|T10P11.19	-	0	0	0	1	0	0	0	0	0	0	0
PHASIBEAM10F019591	transcription initiation factor iif	AT4G12610|RAP74|ATRAP74|T1P17.200|T1P17_200	-	0	0	1	1	0	0	0	0	0	0	0
PHASIBEAM10F025788	transcription factor myb46-like	PHASIBEAM10F025789T1	-	3	0	0	0	0	0	0	0	0	0	0
PHASIBEAM10F024719	transcription factor myb44-like	AT4G37260|MYB73|ATMYB73|myb domain protein 73|AP22.97|AP22_97	-	0	0	1	0	0	0	0	0	0	0	1
PHASIBEAM10F004218	transcription factor myb39-like	AT5G16770|AtMYB9|MYB9|myb domain protein 9|F5E19.110|F5E19_110	-	0	0	0	1	0	0	0	0	0	0	6
PHASIBEAM10F017445	transcription factor hec1-like	AT5G67060|HEC1|HECATE 1|K21H1.2|K21H1_2	-	0	0	0	0	0	0	0	0	0	0	2
PHASIBEAM10F010780	transcription factor bhlh25-like	PHASIBEAM10F010781T1	-	0	0	0	0	0	0	0	0	0	0	3
PHASIBEAM10F026946	transcription factor bhlh155-like	AT1G06150|EMB1444|EMBRYO DEFECTIVE 1444|T21E18.20|T21E18_20	-	0	1	1	0	0	0	0	0	0	0	0
PHASIBEAM10F021347	transcription factor bhlh144-like	PHASIBEAM10F021347T2	-	1	0	1	0	0	0	0	0	0	0	0
PHASIBEAM10F002466	transcription factor as1-like	AT2G37630|ATPHAN|AS1|ATMYB91|MYB91|ARABIDOPSIS PHANTASTICA-LIKE 1|ASYMMETRIC LEAVES 1|MYB DOMAIN PROTEIN 91|F13M22.13|F13M22_13	-	0	0	0	0	0	0	0	0	0	0	5
PHASIBEAM10F020030	transcription factor aborted	AT2G16910|AMS|ABORTED MICROSPORES|F12A24.9|F12A24_9	-	0	0	0	1	0	0	0	0	0	0	4
PHASIBEAM10F013472	tocopherol chloroplastic	AT4G32770|VTE1|ATSDX1|VITAMIN E DEFICIENT 1|SUCROSE EXPORT DEFECTIVE 1|F4D11.30|F4D11_30	-	0	0	2	1	0	1	0	0	0	0	3
PHASIBEAM10F001946	thylakoid lumenal kda	AT3G15790|MBD11|ATMBD11|methyl-CPG-binding domain 11|MSJ11.19	-	2	0	0	0	0	0	0	0	0	0	5
PHASIBEAM10F017450	thioredoxin-like chloroplastic	AT1G07700|F24B9.21|F24B9_21	-	1	1	9	1	0	0	0	0	0	0	10
PHASIBEAM10F018635	thiamine pyrophosphokinase 1-like	AT1G02880|TPK1|thiamin pyrophosphokinase1|F22D16.12|F22D16_12	-	0	0	2	0	0	0	0	0	0	0	4
PHASIBEAM10F004212	syntaxin-22-like [solanum	AT5G46860|VAM3|ATVAM3|SYP22|ATSYP22|SGR3|VACUOLAR MORPHOLOGY 3|ARABIDOPSIS THALIANA VACUOLAR MORPHOLOGY 3|SYNTAXIN OF PLANTS 22|ARABIDOPSIS THALIANA SYNTAXIN OF PLANTS 22|SHOOT GRAVITROPISM 3	-	0	0	0	0	0	0	0	0	0	0	5
PHASIBEAM10F019706	subtilisin-like protease-like	AT5G67090|K21H1.5|K21H1_5	-	0	0	0	2	0	0	0	0	0	0	0
PHASIBEAM10F007397	stromal 70 kda heat shock-related	AT4G24280|cpHsc70-1|chloroplast heat shock protein 70-1|T22A6.110|T22A6_110	-	1	0	0	0	0	0	0	0	0	0	3
PHASIBEAM10F026029	sphingosine kinase 1-like isoform	AT4G21540|SPHK1|sphingosine kinase 1|F18E5.160|F18E5_160	-	0	0	0	1	0	0	0	0	0	0	0
PHASIBEAM10F001878	sodium pyruvate cotransporter	AT2G26900|BASS2|bile acid:sodium symporter family protein 2|F12C20.6|F12C20_6	-	0	2	4	0	0	0	0	0	0	0	1
PHASIBEAM10F020736	sodium hydrogen exchanger 2-like	AT3G05030|NHX2|ATNHX2|sodium hydrogen exchanger 2|T9J14.2|T9J14_2	-	1	0	0	0	0	0	0	0	0	0	1
PHASIBEAM10F018387	sodium hydrogen exchanger 2-like	AT3G05030|NHX2|ATNHX2|sodium hydrogen exchanger 2|T9J14.2|T9J14_2	-	0	0	1	0	0	0	0	0	0	0	1
PHASIBEAM10F025604	snf1-related protein kinase	AT1G69800|T17F3.17|T17F3_17	-	0	0	1	0	0	0	0	0	0	0	5
PHASIBEAM10F021178	small nuclear	AT4G20440|smB|small nuclear ribonucleoprotein associated protein B|F9F13.90|F9F13_90	-	2	0	0	0	0	0	0	0	0	0	0
PHASIBEAM10F017479	serpin-zx-like	AT1G47710|SERPIN1|AtSERPIN1|T2E6.22	-	0	0	0	0	0	0	0	0	0	0	2
PHASIBEAM10F009479	serine threonine-protein kinase	AT1G09450|Haspin|AtHaspin|Haspin-related gene|F14J9.11|F14J9_11	-	1	0	1	0	0	0	0	0	0	0	0
PHASIBEAM10F003101	serine threonine-protein kinase	AT3G15220|K7L4.2	-	0	0	2	0	0	0	0	0	0	0	0
PHASIBEAM10F001875	serine threonine protein	AT5G25510|T14C9.50|T14C9_50	-	0	0	1	0	0	0	0	0	0	0	1
PHASIBEAM10F008611	serine carboxypeptidase-like	AT1G11080|scpl31|serine carboxypeptidase-like 31|T19D16.4|T19D16_4	-	0	0	0	0	0	0	0	0	0	0	2
PHASIBEAM10F002478	serine carboxypeptidase	AT2G23000|scpl10|serine carboxypeptidase-like 10|F21P24.6|F21P24_6	-	1	0	0	1	0	1	0	0	0	0	0
PHASIBEAM10F007330	separase-like protein	AT4G22970|RSW4|AESP|ESP|RADIALLY SWOLLEN 4|homolog of separase|EXTRA SPINDLE POLES|F7H19.150|F7H19_150	-	0	0	0	1	0	0	0	0	0	0	0
PHASIBEAM10F010517	senescence-associated protein	AT2G23810|TET8|tetraspanin8|F27L4.1|F27L4_1	-	0	0	0	0	0	0	0	0	0	0	2
PHASIBEAM10F005126	s-adenosylmethionine carrier	AT4G39460|SAMC1|SAMT1|S-adenosylmethionine carrier 1|SAM TRANSPORTER1|F23K16.90|F23K16_90	-	0	1	2	0	0	0	0	0	0	0	4
PHASIBEAM10F012505	root phototropism protein 3-like	AT5G64330|NPH3|RPT3|JK218|NON-PHOTOTROPIC HYPOCOTYL 3|ROOT PHOTOTROPISM 3|MSJ1.17|MSJ1_17	-	0	0	1	0	0	0	0	0	0	0	2
PHASIBEAM10F010439	rna-dependent rna polymerase 1-like	AT1G14790|RDR1|ATRDRP1|AtRDR1|RNA-dependent RNA polymerase 1|F10B6.19|F10B6_19	-	0	0	0	0	0	0	0	0	0	0	2
PHASIBEAM10F021324	ribonuclease 1-like	AT2G02990|RNS1|ATRNS1|ribonuclease 1|T17M13.16|T17M13_16|RIBONUCLEASE 1	-	0	0	0	0	0	0	0	0	0	0	2
PHASIBEAM10F002468	ribonuclease	AT5G02250|EMB2730|RNR1|ATMTRNASEII|EMBRYO DEFECTIVE 2730|ribonucleotide reductase 1|ARABIDOPSIS THALIANA MITOCHONDRIAL RNASE II|T1E22.10|T1E22_10	-	2	0	0	0	0	0	0	0	0	0	0
PHASIBEAM10F018944	respiratory burst oxidase homolog	AT5G51060|RHD2|ATRBOHC|RBOHC|ROOT HAIR DEFECTIVE 2|A. THALIANA RESPIRATORY BURST OXIDASE HOMOLOG C|RESPIRATORY BURST OXIDASE HOMOLOG C|K3K7.25|K3K7_25	-	0	0	1	1	0	0	0	0	0	0	1
PHASIBEAM10F014871	respiratory burst oxidase homolog	AT1G09090|ATRBOHB|ATRBOHB-BETA|RBOHB|respiratory burst oxidase homolog B|F7G19.4|F7G19_4	-	0	0	1	0	0	0	0	0	0	0	1
PHASIBEAM10F025969	recq-mediated genome instability	AT5G63540|ATRMI1|BLAP75|RMI1|RECQ MEDIATED INSTABILITY 1|MLE2.17|MLE2_17	-	0	0	0	1	0	0	0	0	0	0	0
PHASIBEAM10F014195	ras-related protein rabc1-like	AT1G43890|ATRAB18|ATRABC1|RAB18-1|RABC1|ATRAB-C1|RAB18|ARABIDOPSIS RAB GTPASE HOMOLOG B18|ARABIDOPSIS RAB GTPASE HOMOLOG C1|RAB GTPASE HOMOLOG 18-1|RAB GTPASE HOMOLOG C1|RAB GTPASE HOMOLOG B18|F28H19.15|F28H19_15	-	0	0	0	0	0	0	0	0	0	0	2
PHASIBEAM10F016923	psbb mrna maturation factor	AT3G17040|HCF107|high chlorophyll fluorescent 107|K14A17.11	-	0	0	0	0	0	0	0	0	0	0	2
PHASIBEAM10F004967	proton-coupled amino acid	PHASIBEAM10F004968T1	-	3	0	0	0	0	0	0	0	0	0	2
PHASIBEAM10F002085	protein-tyrosine-phosphatase	AT3G55270|MKP1|ATMKP1|mitogen-activated protein kinase phosphatase 1|ARABIDOPSIS MITOGEN-ACTIVATED PROTEIN KINASE PHOSPHATASE 1|T26I12.150	-	0	1	3	0	0	0	0	0	0	0	1
PHASIBEAM10F003084	protein yippee-like at5g53940-like	AT5G53940|K19P17.11|K19P17_11	-	0	0	0	0	0	0	0	0	0	0	2
PHASIBEAM10F017454	protein weak chloroplast movement	AT2G26570|WEB1|WEAK CHLOROPLAST MOVEMENT UNDER BLUE LIGHT 1|T9J22.24|T9J22_24	-	1	2	3	1	0	0	0	0	0	0	7
PHASIBEAM10F020115	protein upstream of flc-like	AT2G28150|F24D13.6|F24D13_6	-	2	0	1	0	0	0	0	0	0	0	2
PHASIBEAM10F016105	protein trigalactosyldiacylglycerol	AT3G20320|TGD2|ABCI15|trigalactosyldiacylglycerol2|ATP-binding cassette I15|MQC12.6	-	0	0	0	1	0	0	0	0	0	0	0
PHASIBEAM10F025568	protein tonsoku-like isoform x1	AT3G18730|MGO3|BRU1|MGOUN3|BRUSHY1|AT3G18730.1|MVE11.9	-	0	1	1	0	0	0	0	0	0	0	0
PHASIBEAM10F004853	protein shi related sequence 1-like	AT3G51060|STY1|SRS1|STYLISH 1|SHI RELATED SEQUENCE 1|F24M12.100	-	2	0	0	0	0	0	0	0	0	0	0
PHASIBEAM10F005735	protein phosphatase methylesterase	AT4G10050|F28M11.4	-	0	0	1	1	0	0	0	0	0	0	1
PHASIBEAM10F008574	protein lol2	AT4G21610|LOL2|lsd one like 2|F18E5.230|F18E5_230	-	5	0	1	0	0	0	0	0	0	0	18
PHASIBEAM10F001901	protein kinase pinoid 2-like	AT2G26700|PID2|PINOID2|F18A8.7|F18A8_7	-	1	0	0	0	0	0	0	0	0	0	1
PHASIBEAM10F025607	protein iq-domain 31-like isoform	AT1G14380|IQD28|IQ-domain 28|F14L17.15|F14L17_15	-	1	0	0	1	0	0	0	0	0	0	1
PHASIBEAM10F023185	protein disulfide-isomerase	AT1G75690|LQY1|LOW QUANTUM YIELD OF PHOTOSYSTEM II 1|F10A5.12|F10A5_12	-	0	0	0	0	0	0	0	0	0	0	5
PHASIBEAM10F025970	protein dek-like	AT3G48710|T8P19.220	-	0	0	0	0	0	0	0	0	0	0	2
PHASIBEAM10F017448	protein chloroplastic-like	AT1G45230	-	0	0	0	1	0	0	0	0	0	0	17
PHASIBEAM10F001882	protein argonaute pnh1-like isoform	AT5G43810|ZLL|PNH|AGO10|ZWILLE|PINHEAD|ARGONAUTE 10|MQD19.17|MQD19_17	-	0	0	1	0	0	0	0	0	0	0	1
PHASIBEAM10F004933	prolyl 4-hydroxylase subunit	AT5G66060|K2A18.14|K2A18_14	-	0	0	0	1	0	0	0	0	0	0	0
PHASIBEAM10F010767	probably inactive leucine-rich	AT3G28450|MFJ20.14	-	0	0	0	1	0	0	0	0	0	0	4
PHASIBEAM10F023531	probably inactive leucine-rich	AT3G51740|IMK2|inflorescence meristem receptor-like kinase 2|T18N14.120	-	1	0	1	0	0	0	0	0	0	0	0
PHASIBEAM10F008571	probable ubiquitin-conjugating	AT2G33770|UBC24|ATUBC24|PHO2|UBIQUITIN-CONJUGATING ENZYME 24|phosphate 2|T1B8.8|T1B8_8	-	0	0	0	1	0	0	0	0	0	0	0
PHASIBEAM10F018634	probable u6 snrna-associated	AT5G27720|emb1644|LSM4|embryo defective 1644|SM-like protein 4|T1G16.50|T1G16_50	-	1	0	0	0	0	0	0	0	0	0	2
PHASIBEAM10F011681	probable trna n6-adenosine	AT4G22720|T12H17.110|T12H17_110	-	0	0	0	1	0	0	0	0	0	0	1
PHASIBEAM10F004208	probable transcription factor	AT1G32240|KAN2|KANADI 2|F27G20.7|F27G20_7	-	7	0	0	0	0	0	0	0	0	0	5
PHASIBEAM10F017481	probable thylakoidal processing	AT1G06870|Plsp2A|plastidic type I signal peptidase 2A|F4H5.6|F4H5_6	-	2	0	1	1	0	0	0	0	0	0	1
PHASIBEAM10F020374	probable sulfate transporter	AT1G23090|AST91|SULTR3;3|sulfate transporter 91|T26J12.13|T26J12_13|SULFATE TRANSPORTER	-	0	0	0	0	0	0	0	0	0	0	2
PHASIBEAM10F010784	probable sphingolipid transporter	AT5G64500|T12B11.9|T12B11_9	-	0	0	0	0	0	0	0	0	0	0	2
PHASIBEAM10F012240	probable serine threonine-protein	AT1G18390|F15H18.25|F15H18_25	-	0	0	6	1	0	0	0	0	0	0	7
PHASIBEAM10F012238	probable serine threonine-protein	AT1G25390|F2J7.14|F2J7_14	-	0	0	0	1	0	0	0	0	0	0	0
PHASIBEAM10F025907	probable rna 3 -terminal phosphate	AT5G22100	-	1	0	1	0	0	0	0	0	0	0	0
PHASIBEAM10F012241	probable receptor-like protein	AT4G18250|T9A21.100|T9A21_100	-	0	0	0	1	0	0	0	0	0	0	0
PHASIBEAM10F017460	probable protein phosphatase 2c	AT1G47380|T3F24.2|T3F24_2	-	0	1	1	0	0	0	0	0	0	0	8
PHASIBEAM10F010152	probable protein phosphatase 2c	AT1G34750|F11O6.14	-	0	0	1	0	0	0	0	0	0	0	3
PHASIBEAM10F019140	probable polygalacturonase-like	AT3G16850|K20I9.8	-	1	0	0	2	0	0	0	0	0	0	2
PHASIBEAM10F008675	probable polyamine transporter	AT1G31830|PUT2|POLYAMINE UPTAKE TRANSPORTER 2|F5M6.16|F5M6_16	-	0	1	1	0	0	0	0	0	0	0	12
PHASIBEAM10F007338	probable plastid-lipid-associated	AT3G26070|MPE11.24	-	0	1	1	0	0	0	0	0	0	0	2
PHASIBEAM10F025558	probable plastid-lipid-associated	AT5G09820|MYH9.3|MYH9_3	-	2	0	2	0	0	0	0	0	0	0	0
PHASIBEAM10F004840	probable mitochondrial chaperone	AT3G50930|AT3G50930.1|F18B3.210	-	0	0	1	0	0	0	0	0	0	0	3
PHASIBEAM10F021582	probable methyltransferase	AT4G00740|QUA3|QUASIMODO 3|F15P23.2|F15P23_2	-	1	0	0	0	0	0	0	0	0	0	1
PHASIBEAM10F013468	probable lactoylglutathione	AT1G67280|F1N21.10	-	0	0	0	0	0	0	0	0	0	0	2
PHASIBEAM10F016976	probable glycosyltransferase	AT5G33290|XGD1|xylogalacturonan deficient 1|F19N2.10|F19N2_10	-	0	0	0	2	0	0	0	0	0	0	6
PHASIBEAM10F016977	probable glycosyltransferase	AT5G33290|XGD1|xylogalacturonan deficient 1|F19N2.10|F19N2_10	-	0	0	1	0	0	0	0	0	0	0	1
PHASIBEAM10F021222	probable diphthine synthase-like	AT4G31790|F11C18.6	-	4	0	2	1	0	0	0	0	0	0	4
PHASIBEAM10F004215	probable calcium-binding protein	AT1G32250|F27G20.1	-	1	1	3	0	0	0	0	0	0	1	0
PHASIBEAM10F023713	probable	AT1G27600|IRX9-L|I9H|IRREGULAR XYLEM 9-LIKE|IRREGULAR XYLEM 9 Homolog|T22C5.4	-	0	0	0	1	0	0	0	0	0	0	1
PHASIBEAM10F018932	probable	AT5G61840|GUT1|MAC9.17|MAC9_17	-	0	0	6	0	0	0	0	0	0	0	8
PHASIBEAM10F023528	pra1 family protein b3-like	AT2G38360|PRA1.B4|prenylated RAB acceptor 1.B4|T19C21.15|T19C21_15	-	1	0	0	0	0	0	0	0	0	0	3
PHASIBEAM10F013473	pop3 peptide	AT3G17210|ATHS1|HS1|A. THALIANA HEAT STABLE PROTEIN 1|heat stable protein 1|MGD8.2	-	1	1	1	0	0	0	0	0	0	0	5
PHASIBEAM10F025562	photosystem i reaction center	AT5G64040|PSAN|MHJ24.2|MHJ24_2|PSI-N	-	0	0	0	0	0	0	0	0	0	0	2
PHASIBEAM10F024782	phospholipase a	PHASIBEAM10F024783T1	-	1	0	0	0	0	0	0	0	0	0	2
PHASIBEAM10F013794	phosphatidylinositol 4-phosphate	AT1G10900|T19D16.18|T19D16_18	-	0	0	0	0	0	0	0	0	0	0	2
PHASIBEAM10F008598	phosphatidylinositol	AT3G45100|SETH2|T14D3.40	-	2	0	0	0	0	0	0	0	0	0	1
PHASIBEAM10F017458	phosphatidate phosphatase	AT5G42870|ATPAH2|PAH2|PHOSPHATIDIC ACID PHOSPHOHYDROLASE 2|MBD2.6|MBD2_6	-	1	0	0	0	0	0	0	0	0	0	9
PHASIBEAM10F018674	peroxidase 4-like	AT5G05340|PRX52|peroxidase 52|K18I23.14|K18I23_14	-	0	0	0	0	0	0	0	0	0	0	2
PHASIBEAM10F017233	pentatricopeptide repeat-containing	PHASIBEAM10F017234T1	-	0	0	0	1	0	0	0	0	0	0	0
PHASIBEAM10F017232	pentatricopeptide	AT3G15130|F4B12.1	-	0	0	0	1	0	0	0	0	0	0	2
PHASIBEAM10F013090	pathogenesis-related protein	AT4G25780|F14M19.60|F14M19_60	-	2	0	0	0	0	0	0	0	0	0	1
PHASIBEAM10F008623	pap-specific phosphatase hal2-like	AT5G54390|AHL|ATAHL|HL|HAL2-like|F24B18.1|F24B18_1	-	1	0	0	1	0	0	0	0	0	0	0
PHASIBEAM10F026685	oligosaccharyltransferase complex	AT4G29870|F27B13.110|F27B13_110	-	6	0	1	0	0	0	0	0	0	0	0
PHASIBEAM10F001907	nudix hydrolase	AT5G20070|ATNUDT19|ATNUDX19|NUDX19|ARABIDOPSIS THALIANA NUDIX HYDROLASE HOMOLOG 19|nudix hydrolase homolog 19|F28I16.220|F28I16_220|AtNUDX19	-	4	0	0	0	0	0	0	0	0	0	2
PHASIBEAM10F015848	nuclear transcription factor y	AT1G17590|NF-YA8|"nuclear factor Y, subunit A8"|F1L3.29|F1L3_29	-	1	0	0	1	0	0	0	0	0	0	0
PHASIBEAM10F010877	nuclear transcription factor y	AT5G47670|NF-YB6|L1L|"nuclear factor Y, subunit B6"|LEC1-LIKE|MNJ7.26|MNJ7_26	-	0	0	0	0	0	0	0	0	0	0	3
PHASIBEAM10F001921	nitrate transporter -like	AT2G26690|F18A8.6|F18A8_6	-	0	0	0	0	0	0	0	0	0	0	2
PHASIBEAM10F020544	nicotianamine synthase	AT1G09240|NAS3|ATNAS3|nicotianamine synthase 3|ARABIDOPSIS THALIANA NICOTIANAMINE SYNTHASE 3|T12M4.5|T12M4_5|AtNAS3	-	0	0	0	2	0	0	0	0	0	0	0
PHASIBEAM10F001909	nadh-cytochrome b5 reductase-like	AT5G20080|F28I16.230|F28I16_230	-	0	0	0	0	0	0	0	0	0	0	5
PHASIBEAM10F008579	monothiol glutaredoxin-s17-like	AT4G04950|GRXS17|AtGRXS17|monothiol glutaredoxin 17|Arabidopsis thaliana monothiol glutaredoxin 17|T1J1.6|T1J1_6	-	1	0	2	0	0	0	0	0	0	0	9
PHASIBEAM10F013445	mitogen-activated protein kinase	PHASIBEAM10F013446T1	-	5	0	0	1	0	0	0	0	0	0	0
PHASIBEAM10F013072	mitochondrial outer membrane	AT5G57490|ATVDAC4|ARABIDOPSIS THALIANA VOLTAGE DEPENDENT ANION CHANNEL 4|AT5G57490.1|MUA2.6|MUA2_6	-	0	0	0	0	0	0	0	0	0	0	2
PHASIBEAM10F001799	mitochondrial import receptor	AT5G08040|TOM5|mitochondrial import receptor subunit TOM5 homolog|T22D6.2	-	0	0	0	0	0	0	0	0	0	0	4
PHASIBEAM10F010150	metacaspase-1-like isoform x1	AT1G02170|LOL3|ATMCPB1|MCP1b|ATMC1|MC1|AtMCP1b|LSD ONE LIKE 3|ARABIDOPSIS THALIANA METACASPASE 1B|metacaspase 1b|ARABIDOPSIS THALIANA METACASPASE 1|metacaspase 1|T6A9.24	-	0	0	0	0	0	0	0	0	0	0	2
PHASIBEAM10F019835	md-2-related lipid recognition domain-containing	AT3G11780|F26K24.7	-	1	0	0	0	0	0	0	0	0	0	5
PHASIBEAM10F003113	mate efflux family protein	AT3G23560|ALF5|ABERRANT LATERAL ROOT FORMATION 5|MDB19.4	-	0	1	1	1	0	0	0	0	0	0	2
PHASIBEAM10F014193	low quality protein: callose	AT2G13680|CALS5|GLS2|ATGSL02|callose synthase 5|GLUCAN SYNTHASE-LIKE 2|ARABIDOPSIS THALIANA GLUCAN SYNTHASE-LIKE 2	-	0	0	0	1	0	0	0	0	0	0	1
PHASIBEAM10F025521	lob domain-containing protein	PHASIBEAM10F025522T1	-	1	0	0	1	0	0	0	0	0	0	3
PHASIBEAM10F010776	ll-diaminopimelate	AT4G33680|AGD2|ABERRANT GROWTH AND DEATH 2|T16L1.170|T16L1_170	-	0	0	3	0	0	0	0	0	0	0	7
PHASIBEAM10F003224	lactation elevated protein 1-like	AT2G25530|F13B15.19|F13B15_19	-	5	1	1	0	0	0	0	0	0	0	5
PHASIBEAM10F019139	kinesin-4-like isoform x1 [glycine	AT2G47500|T30B22.20	-	0	0	0	0	0	0	0	0	0	0	4
PHASIBEAM10F010005	kinesin kp1	AT3G44730|ATKP1|KP1|AtKIN14h|ARABIDOPSIS KINESIN-LIKE PROTEIN 1|kinesin-like protein 1|T32N15.10	-	0	0	0	1	0	1	0	0	0	0	17
PHASIBEAM10F008618	katanin p80 wd40 repeat-containing	AT1G61210|DWA3|DWD hypersensitive to ABA 3|F11P17.7|F11P17_7	-	1	0	0	0	0	0	0	0	0	0	1
PHASIBEAM10F010785	k(+) efflux antiporter	AT4G04850|KEA3|ATKEA3|K+ efflux antiporter 3|T4B21.3|T4B21_3	-	1	0	0	0	0	0	0	0	0	0	5
PHASIBEAM10F002482	isochorismate synthase	AT1G18870|ICS2|ATICS2|isochorismate synthase 2|ARABIDOPSIS ISOCHORISMATE SYNTHASE 2|F6A14.3|F6A14_3	-	3	0	1	0	0	0	0	0	0	0	2
PHASIBEAM10F004219	inositol-tetrakisphosphate 1-kinase	AT5G16760|ITPK1|AtITPK1|inositol (1,3,4) P3 5/6-kinase 1|Arabidopsis thaliana inositol (1,3,4) P3 5/6-kinase 1|F5E19.100|F5E19_100|INOSITOL 1,3,4-TRISPHOSPHATE 5/6-KINASE	-	2	1	3	0	0	0	0	0	0	0	11
PHASIBEAM10F002465	inactive rhomboid protein 1-like	AT2G29050|ATRBL1|RBL1|RHOMBOID-like 1|T9I4.13|T9I4_13	-	0	0	0	0	0	0	0	0	0	0	3
PHASIBEAM10F010667	homeobox protein bel1 homolog	AT5G41410|BEL1|BELL 1|MYC6.12|MYC6_12	-	3	0	0	0	0	0	0	0	0	0	3
PHASIBEAM10F004964	hmg1 2-like [cicer	AT1G20693|HMGB2|HMG BETA 1|NFD2|NFD02|high mobility group B2|HIGH MOBILITY GROUP BETA 1|NUCLEOSOME/CHROMATIN ASSEMBLY FACTOR GROUP D 2|NUCLEOSOME/CHROMATIN ASSEMBLY FACTOR GROUP D 02	-	1	0	0	0	0	0	0	0	0	0	8
PHASIBEAM10F008330	heparanase-like protein 2-like	AT5G61250|AtGUS1|GUS1|glucuronidase 1|MFB13.2|MFB13_2	-	0	0	0	0	0	0	0	0	0	0	2
PHASIBEAM10F008578	heat stress transcription factor	AT5G62020|AT-HSFB2A|HSFB2A|ARABIDOPSIS THALIANA HEAT SHOCK TRANSCRIPTION FACTOR B2A|heat shock transcription factor B2A|MTG10.7|MTG10_7	-	0	0	0	0	0	0	0	0	0	0	2
PHASIBEAM10F006665	heat shock family protein [populus	AT2G04030|CR88|EMB1956|HSP90.5|Hsp88.1|AtHsp90.5|AtHsp90C|EMBRYO DEFECTIVE 1956|HEAT SHOCK PROTEIN 90.5|HEAT SHOCK PROTEIN 88.1|F3C11.14|F3C11_14	-	0	0	2	0	0	0	0	0	0	0	3
PHASIBEAM10F010789	heat shock 70 kda	AT5G09590|MTHSC70-2|HSC70-5|mitochondrial HSO70 2|HEAT SHOCK COGNATE|F17I14.220|F17I14_220|HEAT SHOCK PROTEIN 70	-	0	0	2	0	0	1	0	0	0	0	2
PHASIBEAM10F001100	heat shock 70 kda	AT1G16030|Hsp70b|heat shock protein 70B|T24D18.14|T24D18_14	-	1	0	0	0	0	0	0	0	0	0	1
PHASIBEAM10F024784	glycine--trna ligase	AT3G48110|EDD1|EDD|EMBRYO-DEFECTIVE-DEVELOPMENT 1|T17F15.20|GLYCYL-TRNA SYNTHETASE	-	1	0	1	0	0	0	0	0	0	0	7
PHASIBEAM10F021787	glycerol-3-phosphate	AT5G60620|GPAT9|glycerol-3-phosphate acyltransferase 9|MUP24.4|MUP24_4	-	2	0	0	0	0	0	0	0	0	0	0
PHASIBEAM10F009969	glutamic acid-rich	AT4G26630|T15N24.80|T15N24_80	-	0	1	1	0	0	0	0	0	0	0	1
PHASIBEAM10F001154	glucan endo- -beta-glucosidase	AT4G18340|T9A21.190|T9A21_190	-	1	0	0	1	0	1	0	0	0	0	0
PHASIBEAM10F015148	glucan endo- -beta-glucosidase	AT4G17180|DL4625W|FCAALL.368	-	0	0	1	0	0	0	0	0	0	0	1
PHASIBEAM10F015517	glucan	AT1G18650|PDCB3|plasmodesmata callose-binding protein 3|F25I16.1|F25I16_1|PDCB3	-	0	0	0	0	0	0	0	0	0	0	3
PHASIBEAM10F001156	gibberellin 2-beta-dioxygenase	AT1G30040|ATGA2OX2|GA2OX2|gibberellin 2-oxidase|GIBBERELLIN 2-OXIDASE 2|T1P2.6|T1P2_6	-	0	0	0	0	0	0	0	0	0	0	2
PHASIBEAM10F013442	gata transcription factor 12-like	AT5G25830|GATA12|GATA transcription factor 12|F18A17.80|F18A17_80	-	0	0	0	0	0	0	0	0	0	0	6
PHASIBEAM10F002149	gamma-glutamyltranspeptidase 1-like	AT4G39640|GGT1|gamma-glutamyl transpeptidase 1|T19P19.30|T19P19_30	-	0	0	0	0	0	1	0	0	0	0	3
PHASIBEAM10F003231	g-type lectin s-receptor-like	AT4G32300|SD2-5|S-domain-2 5|F10M6.60|F10M6_60	-	1	0	1	1	0	0	0	0	0	0	0
PHASIBEAM10F005812	floral homeotic protein apetala	AT4G36920|AP2|FLO2|FL1|AtAP2|APETALA 2|FLORAL MUTANT 2|FLOWER 1|AP22.49|AP22_49|FLORAL HOMEOTIC PROTEIN APETALA 2	-	0	1	1	0	0	0	0	0	0	0	0
PHASIBEAM10F013086	fggy carbohydrate kinase	AT4G30310|F17I23.350|F17I23_350	-	2	0	0	0	0	0	0	0	0	0	1
PHASIBEAM10F020001	ferredoxin- chloroplastic-like	AT2G27510|ATFD3|FD3|ferredoxin 3|F10A12.19|F10A12_19	-	0	0	1	0	0	0	0	0	0	0	2
PHASIBEAM10F011682	f-box kelch-repeat protein	AT3G61590|HWS|HS|HAWAIIAN SKIRT|F15G16.3	-	0	0	1	0	0	0	0	0	0	0	1
PHASIBEAM10F025908	external alternative	AT4G05020|NDB2|NAD(P)H dehydrogenase B2|C17L7.11	-	2	0	0	0	0	0	0	0	0	0	3
PHASIBEAM10F019059	exosome complex component	AT4G32175	-	0	1	4	0	0	0	0	0	0	0	24
PHASIBEAM10F002270	exonuclease chloroplastic-like	AT5G60370|MUF9.2|MUF9_2	-	0	0	0	0	0	0	0	0	0	0	14
PHASIBEAM10F010242	exocyst complex component	AT1G47550|AT1G47550.1|F16N3.18|F16N3_18	-	2	0	0	1	0	1	0	0	0	0	0
PHASIBEAM10F015286	ethylene-responsive transcription	AT1G50640|ERF3|ATERF3|ethylene responsive element binding factor 3|F11F12.4|F11F12_4|ATERF-3	-	0	0	0	0	0	0	0	0	0	0	2
PHASIBEAM10F026158	endoribonuclease dicer homolog	AT3G03300|DCL2|ATDCL2|dicer-like 2|T17B22.28|AtDCL2	-	0	0	0	0	0	1	0	0	0	0	3
PHASIBEAM10F023183	elongation factor 1-beta	AT2G18110|T27K22.2|T27K22_2	-	2	0	0	1	0	0	0	0	0	0	4
PHASIBEAM10F005123	ekc keops complex subunit	AT4G34412	-	0	0	0	1	0	0	0	0	0	0	0
PHASIBEAM10F001902	early nodulin-93	AT5G25940|AT5G25940.1|T1N24.3|T1N24_3	-	0	0	0	0	0	0	0	0	0	0	5
PHASIBEAM10F023571	e3 ubiquitin-protein ligase	AT1G32740|F6N18.12|F6N18_12	-	0	0	0	1	0	0	0	0	0	0	0
PHASIBEAM10F009586	e3 ubiquitin-protein ligase	AT1G80400|F5I6.15|F5I6_15	-	0	0	1	0	0	0	0	0	0	0	12
PHASIBEAM10F010775	duf21 domain-containing protein	AT2G14520|T13P21.10|T13P21_10	-	2	0	0	0	0	0	0	0	0	0	0
PHASIBEAM10F021345	dna replication licensing factor	AT5G46280|MCM3|MINICHROMOSOME MAINTENANCE 3|MPL12.6|MPL12_6	-	0	0	0	0	0	0	0	0	0	0	2
PHASIBEAM10F014881	dna polymerase zeta catalytic	AT1G67500|ATREV3|REV3|recovery protein 3|T1F15.3|T1F15_3	-	0	0	0	1	0	0	0	0	0	0	0
PHASIBEAM10F012456	dna ligase 1-like	AT4G17000|DL4530C|FCAALL.326	-	0	0	0	3	0	0	0	0	0	0	0
PHASIBEAM10F003225	dead-box atp-dependent rna helicase	AT5G11170|AT5G11170.1|F2I11.60|F2I11_60	-	2	0	0	0	0	0	0	0	0	0	5
PHASIBEAM10F022084	cyclin-a3-1-like isoform	AT1G47230|CYCA3;4|CYCLIN A3;4|F8G22.5|F8G22_5	-	0	0	0	0	0	0	0	0	0	0	2
PHASIBEAM10F012306	cyclin d3	AT4G34160|CYCD3;1|CYCD3|CYCLIN D3;1|F28A23.80|F28A23_80	-	0	0	0	0	0	0	0	0	0	0	17
PHASIBEAM10F026154	cyclic nucleotide-gated ion channel	AT5G53130|CNGC1|ATCNGC1|cyclic nucleotide gated channel 1|CYCLIC NUCLEOTIDE-GATED CHANNEL 1|MFH8.6|MFH8_6	-	0	0	1	0	0	0	0	0	0	0	1
PHASIBEAM10F017528	ctd small phosphatase-like protein	AT3G55960|F27K19.140	-	2	0	0	0	0	0	0	0	0	0	0
PHASIBEAM10F007325	cop9 signalosome complex subunit	AT4G14110|COP9|CSN8|FUS7|EMB143|CONSTITUTIVE PHOTOMORPHOGENIC 9|COP9 SIGNALOSOME SUBUNIT 8|FUSCA 7|EMBRYO DEFECTIVE 143|DL3095C|FCAALL.131|FUSCA PROTEIN FUS7	-	0	0	0	0	0	0	0	0	0	0	2
PHASIBEAM10F011676	common plant regulatory factor	AT2G46270|GBF3|G-box binding factor 3|T3F17.8|BZIP TRANSCRIPTION FACTOR	-	0	0	3	0	0	0	0	0	0	0	2
PHASIBEAM10F008591	clathrin light chain 1-like	AT2G20760|F5H14.27|F5H14_27	-	0	0	0	0	0	0	0	0	0	0	5
PHASIBEAM10F016949	clathrin assembly protein	AT4G32285|AT4G32285.1	-	6	0	0	5	0	0	0	0	0	0	6
PHASIBEAM10F002096	clathrin assembly protein	AT4G40080|T5J17.250|T5J17_250	-	0	0	1	1	0	0	0	0	0	0	1
PHASIBEAM10F009128	choline transporter-like protein	AT3G15380|MJK13.4	-	0	0	1	1	0	0	0	0	0	0	1
PHASIBEAM10F017453	chlorophyll a-b binding protein	AT1G45474|Lhca5|photosystem I light harvesting complex gene 5|F2G19.4|F2G19_4	-	0	0	0	0	0	0	0	0	0	0	2
PHASIBEAM10F022289	chaperone protein dnaj	AT3G13310|MDC11.6	-	0	0	1	0	0	0	0	0	0	0	1
PHASIBEAM10F019057	cell division topological	AT1G69390|ATMINE1|MINE1|ARC12|homologue of bacterial MinE 1|accumulation and replication of chloroplasts 12|F23O10.25|F23O10_25	-	0	1	1	0	0	0	0	0	0	0	1
PHASIBEAM10F008573	casp-like protein	AT1G03700|F21B7.30	-	0	0	0	1	0	0	0	0	0	0	10
PHASIBEAM10F025560	carbamoyl-phosphate synthase small	AT3G27740|CARA|VEN6|carbamoyl phosphate synthetase A|VENOSA 6|MGF10.14|CARBAMOYL PHOSPHATE SYNTHETASE SMALL SUBUNIT	-	0	0	0	1	0	0	0	0	0	0	0
PHASIBEAM10F021225	calcium-dependent protein kinase	AT1G50700|CPK33|calcium-dependent protein kinase 33|F17J6.22|F17J6_22	-	3	0	0	1	0	0	0	0	0	0	0
PHASIBEAM10F021224	calcium-dependent protein kinase	AT1G76040|CPK29|calcium-dependent protein kinase 29|T4O12.25|T4O12_25	-	0	0	4	0	0	0	0	0	0	0	0
PHASIBEAM10F006468	calcium-dependent protein kinase	AT5G19450|CDPK19|CPK8|calcium-dependent protein kinase 19|F7K24.200|F7K24_200|calcium-dependent protein kinase 19	-	0	0	0	0	0	0	0	0	0	0	3
PHASIBEAM10F017457	calcium-binding protein	AT5G42380|CML39|CML37|CALMODULIN LIKE 39|calmodulin like 37|MDH9.7|MDH9_7	-	0	0	0	0	0	0	0	0	0	0	13
PHASIBEAM10F002472	btb poz domain-containing protein	AT5G48800|K24G6.13|K24G6_13	-	0	2	2	1	0	0	0	0	0	0	7
PHASIBEAM10F025174	btb poz domain-containing protein	AT4G31820|ENP|NPY1|MAB4|ENHANCER OF PINOID|NAKED PINS IN YUC MUTANTS 1|MACCHI-BOU 4|F11C18.20|F11C18_20	-	0	0	0	1	0	0	0	0	0	0	0
PHASIBEAM10F003100	branched-chain-amino-acid aminotransferase-like	AT5G57850|ADCL|4-amino-4-deoxychorismate lyase|MTI20.10|MTI20_10	-	0	0	0	0	0	0	0	0	0	0	2
PHASIBEAM10F008596	bifunctional epoxide hydrolase	AT4G02340|T14P8.15|T14P8_15	-	1	0	0	0	0	0	0	0	0	0	3
PHASIBEAM10F008589	bifunctional 3-dehydroquinate	AT3G06350|EMB3004|MEE32|EMBRYO DEFECTIVE 3004|MATERNAL EFFECT EMBRYO ARREST 32|F24P17.18|F24P17_18	-	3	0	1	2	0	0	0	0	1	0	2
PHASIBEAM10F010811	beta-ureidopropionase-like [glycine	AT5G64370|BETA-UP|PYD3|beta-ureidopropionase|PYRIMIDINE 3|MSJ1.21|MSJ1_21	-	0	0	1	0	0	0	0	0	0	0	1
PHASIBEAM10F021346	beta-ketoacyl-acp synthetase i	AT5G46290|KASI|KAS1|3-ketoacyl-acyl carrier protein synthase I|KETOACYL-ACP SYNTHASE 1|MPL12.7|MPL12_7|3-KETOACYL-ACYL CARRIER PROTEIN SYNTHASE I	-	1	0	0	0	0	0	0	0	0	0	6
PHASIBEAM10F012426	beta-amyrin synthase	AT1G78960|ATLUP2|LUP2|lupeol synthase 2|YUP8H12R.43|YUP8H12R_43	-	0	0	0	1	0	0	0	0	0	0	0
PHASIBEAM10F016952	beta- -mannosyl-glycoprotein	AT2G13290|F15O11.7|F15O11_7	-	0	0	0	0	0	0	0	0	0	0	3
PHASIBEAM10F013471	bark storage protein a-like isoform	AT4G28940|F25O24.60|F25O24_60	-	0	0	3	0	0	0	0	0	0	0	3
PHASIBEAM10F017461	b3 domain-containing protein	AT5G42700|MJB21.7|MJB21_7	-	4	1	1	1	0	0	0	0	0	0	4
PHASIBEAM10F016953	auxin-responsive protein iaa29-like	AT2G33310|IAA13|auxin-induced protein 13|F4P9.8|F4P9_8	-	0	0	0	1	0	0	0	0	0	0	1
PHASIBEAM10F017970	auxin transport protein big-like	AT3G02260|BIG|DOC1|TIR3|UMB1|ASA1|LPR1|CRM1|BIG|DARK OVER-EXPRESSION OF CAB 1|TRANSPORT INHIBITOR RESPONSE 3|UMBRELLA 1|ATTENUATED SHADE AVOIDANCE 1|LOW PHOSPHATE-RESISTANT ROOT 1|CORYMBOSA1|F14P3.3|F14P3_3	-	0	0	0	2	0	0	0	0	0	0	0
PHASIBEAM10F015985	atp-dependent -nad h-hydrate	AT5G19150|T24G5.50|T24G5_50	-	0	0	0	1	0	0	0	0	0	0	0
PHASIBEAM10F002467	asymmetric leaves1 and rough	AT2G37630|ATPHAN|AS1|ATMYB91|MYB91|ARABIDOPSIS PHANTASTICA-LIKE 1|ASYMMETRIC LEAVES 1|MYB DOMAIN PROTEIN 91|F13M22.13|F13M22_13	-	1	0	0	1	0	0	0	0	0	0	0
PHASIBEAM10F004928	aspartic proteinase-like protein	AT4G35880|F4B14.150|F4B14_150	-	0	1	1	0	0	0	0	0	0	0	1
PHASIBEAM10F013466	aquaporin tip4-1	AT2G25810|TIP4;1|tonoplast intrinsic protein 4;1|F17H15.16|F17H15_16	-	2	0	0	0	0	0	0	0	0	0	0
PHASIBEAM10F026032	anaphase-promoting complex subunit	AT4G21530|APC4|anaphase promoting complex 4|F18E5.150|F18E5_150	-	0	0	0	2	0	0	0	0	0	0	0
PHASIBEAM10F011760	ammonium transporter 3 member	AT2G38290|ATAMT2|AMT2;1|AMT2|ammonium transporter 2|AMMONIUM TRANSPORTER 2;1|F16M14.22|F16M14_22|AMMONIUM TRANSPORTER 2	-	0	0	0	1	0	0	0	0	0	0	0
PHASIBEAM10F026107	alpha-glucan h	AT3G46970|ATPHS2|PHS2|Arabidopsis thaliana alpha-glucan phosphorylase 2|alpha-glucan phosphorylase 2|F13I12.20|AtPHS2	-	0	0	1	0	0	0	0	0	0	0	4
PHASIBEAM10F005151	alanine--glyoxylate	AT4G39660|AGT2|alanine:glyoxylate aminotransferase 2|T19P19.50|T19P19_50	-	0	0	2	0	0	0	0	0	0	0	3
PHASIBEAM10F013093	adp-ribosylation factor 1-like	AT2G24765|ARF3|ARL1|ATARL1|ADP-ribosylation factor 3|ARF-LIKE 1|F27A10.8	-	1	0	1	0	0	0	0	0	0	0	1
PHASIBEAM10F016980	adipor-like receptor cg5315-like	AT5G20270|HHP1|heptahelical transmembrane protein1|F5O24.160|F5O24_160	-	0	0	1	1	0	0	0	0	0	0	1
PHASIBEAM10F001874	acyl acp-thioesterase	AT1G08510|FATB|fatty acyl-ACP thioesterases B|T27G7.19|T27G7_19	-	0	0	1	0	0	0	0	0	0	0	1
PHASIBEAM10F007311	actin 1	AT3G12110|ACT11|actin-11|T21B14.7	-	0	0	1	0	0	0	0	0	0	0	1
PHASIBEAM10F004838	abscisic acid 8 -hydroxylase 3-like	AT1G19630|CYP722A1|"cytochrome P450, family 722, subfamily A, polypeptide 1"|F14P1.4|F14P1_4	-	0	0	0	0	0	0	0	0	0	0	13
PHASIBEAM10F015086	60s ribosomal protein l39-like	AT4G31985	-	0	0	0	0	0	0	0	0	0	0	3
PHASIBEAM10F014856	60s ribosomal protein l18-2-like	AT3G05590|RPL18|ribosomal protein L18|F18C1.14|F18C1_14|CYTOPLASMIC RIBOSOMAL PROTEIN L18	-	1	1	1	0	0	0	0	0	0	0	2
PHASIBEAM10F008674	60s ribosomal protein l13-1-like	AT3G49010|ATBBC1|BBC1|RSU2|breast basic conserved 1|40S RIBOSOMAL PROTEIN|T2J13.150	-	2	0	2	0	0	0	0	0	0	0	1
PHASIBEAM10F008673	60s ribosomal protein l13-1-like	AT3G49010|ATBBC1|BBC1|RSU2|breast basic conserved 1|40S RIBOSOMAL PROTEIN|T2J13.150	-	3	0	1	0	0	0	0	0	0	0	1
PHASIBEAM10F011577	50s ribosomal protein l4-like	AT2G20060|T2G17.14|T2G17_14	-	0	0	2	0	0	0	0	0	0	0	1
PHASIBEAM10F026621	40s ribosomal protein s4-1 [glycine	AT2G17360|F5J6.12|F5J6_12	-	0	0	0	1	0	0	0	0	0	0	0
PHASIBEAM10F012112	4-hydroxybenzoate	AT4G23660|AtPPT1|PPT1|polyprenyltransferase 1|F9D16.130|F9D16_130|4-hydroxybenzoate polyprenyl diphosphate transferase	-	2	0	1	1	0	0	0	0	0	0	2
PHASIBEAM10F001886	3-ketoacyl- synthase 11-like	AT2G26640|KCS11|3-ketoacyl-CoA synthase 11|F18A8.1|F18A8_1	-	0	0	0	1	0	0	0	0	0	0	3
PHASIBEAM10F016138	3-hydroxy-3-methylglutaryl-coenzyme a reductase	AT1G76490|HMG1|HMGR1|AtHMGR1|MAD3|hydroxy methylglutaryl CoA reductase 1|3-HYDROXY-3-METHYLGLUTARYL COA REDUCTASE 1|miRNA action deficient 3|F15M4.1|3-HYDROXY-3-METHYLGLUTARYL COA REDUCTASE|HMG-COA REDUCTASE	-	0	0	0	0	0	0	0	0	0	0	2
PHASIBEAM10F010133	2-oxoglutarate and fe -dependent oxygenase	AT2G36690|F13K3.9|F13K3_9	-	1	0	0	0	0	0	0	0	0	0	4
PHASIBEAM10F017229	2-on-2 hemoglobin	AT4G32690|GLB3|ATGLB3|hemoglobin 3|ARABIDOPSIS HEMOGLOBIN 3|F4D11.1	-	4	0	0	0	0	0	0	0	0	0	2
PHASIBEAM10F020375	10 kda chaperonin	AT1G23100|T26J12.12|T26J12_12	-	1	0	0	0	0	0	0	0	0	0	1
PHASIBEAM10F021766	1-cys peroxiredoxin	AT1G48100|F21D18.18|F21D18_18	-	9	0	0	6	0	1	0	0	0	0	2
PHASIBEAM10F004965	-	-	-	1	0	5	1	0	0	0	0	0	0	9
PHASIBEAM10F008581	-	-	-	1	0	0	1	0	0	0	0	0	0	10
PHASIBEAM10F016948	-	-	-	4	2	3	1	0	1	0	0	0	0	0
PHASIBEAM10F010781	-	-	-	2	0	1	3	0	0	0	0	0	0	2
PHASIBEAM10F020449	-	-	-	0	0	1	2	0	0	0	0	0	0	5
PHASIBEAM10F001121	-	-	-	2	0	0	2	0	0	0	0	0	0	4
PHASIBEAM10F002100	-	-	-	1	0	0	1	0	0	0	0	0	0	5
PHASIBEAM10F013448	-	-	-	0	0	0	1	0	0	0	0	0	0	6
PHASIBEAM10F005118	-	-	-	1	0	0	1	0	0	0	0	0	0	5
PHASIBEAM10F004206	-	-	-	0	1	1	1	0	0	0	0	0	0	3
PHASIBEAM10F013458	-	-	-	0	0	0	5	0	0	0	0	0	0	0
PHASIBEAM10F007320	-	-	-	1	0	1	1	0	0	0	0	0	0	2
PHASIBEAM10F005899	-	-	-	0	0	0	1	0	0	0	0	0	0	3
PHASIBEAM10F018633	-	AT2G47790|F17A22.18	-	0	0	0	1	0	0	0	0	0	0	2
PHASIBEAM10F014192	-	-	-	2	0	0	1	0	0	0	0	0	0	0
PHASIBEAM10F021349	-	-	-	0	0	0	1	0	0	0	0	0	0	2
PHASIBEAM10F017473	-	-	-	0	1	1	1	0	0	0	0	0	0	0
PHASIBEAM10F005135	-	-	-	0	0	0	1	0	0	0	0	0	0	1
PHASIBEAM10F023975	-	-	-	1	0	0	1	0	0	0	0	0	0	0
PHASIBEAM10F026103	-	-	-	0	0	0	1	0	0	0	0	0	0	1
PHASIBEAM10F001133	-	-	-	0	0	1	1	0	0	0	0	0	0	0
PHASIBEAM10F001519	-	-	-	0	0	0	1	0	0	0	0	0	0	0
PHASIBEAM10F026949	-	-	-	0	0	0	1	0	0	0	0	0	0	0
PHASIBEAM10F017907	-	-	-	0	0	0	1	0	0	0	0	0	0	0
PHASIBEAM10F001845	-	-	-	0	0	0	1	0	0	0	0	0	0	0
PHASIBEAM10F008604	-	-	-	0	0	0	1	0	0	0	0	0	0	0
PHASIBEAM10F017472	-	-	-	24	1	1	0	0	0	0	0	0	0	11
PHASIBEAM10F008575	-	-	-	4	0	0	0	0	2	0	0	0	0	25
PHASIBEAM10F021549	-	-	-	0	0	0	0	0	0	0	0	0	0	24
PHASIBEAM10F019113	-	-	-	0	0	0	0	0	0	0	0	0	0	11
PHASIBEAM10F023184	-	-	-	0	1	1	0	0	0	0	0	0	0	7
PHASIBEAM10F010806	-	-	-	4	0	0	0	0	0	0	0	0	0	4
PHASIBEAM10F018935	-	-	-	0	0	0	0	0	0	0	0	0	0	7
PHASIBEAM10F001951	-	-	-	1	0	1	0	0	0	0	0	0	0	3
PHASIBEAM10F001157	-	-	-	1	0	0	0	0	0	0	0	0	0	4
PHASIBEAM10F001120	-	-	-	1	0	3	0	0	0	0	0	0	0	0
PHASIBEAM10F021223	-	-	-	0	0	0	0	0	0	0	0	0	0	4
PHASIBEAM10F006672	-	-	-	0	0	0	0	0	0	0	0	0	0	4
PHASIBEAM10F026030	-	-	-	0	0	0	0	0	0	0	0	0	0	4
PHASIBEAM10F011679	-	-	-	0	0	0	0	0	0	0	0	0	0	4
PHASIBEAM10F014181	-	-	-	0	0	0	0	0	0	0	0	0	0	4
PHASIBEAM10F001944	-	-	-	3	0	0	0	0	0	0	0	0	0	0
PHASIBEAM10F023187	-	-	-	0	0	2	0	0	0	0	0	0	0	1
PHASIBEAM10F013452	-	-	-	0	0	1	0	0	0	0	0	0	0	2
PHASIBEAM10F008567	-	-	-	0	0	0	0	0	0	0	0	0	0	3
PHASIBEAM10F014188	-	-	-	0	1	1	0	0	0	0	0	0	0	1
PHASIBEAM10F022294	-	-	-	1	0	1	0	0	0	0	0	0	0	1
PHASIBEAM10F001159	-	-	-	0	0	0	0	0	0	0	0	0	0	3
PHASIBEAM10F014653	-	-	-	1	0	0	0	0	0	0	0	0	0	2
PHASIBEAM10F021180	-	-	-	2	0	0	0	0	0	0	0	0	0	1
PHASIBEAM10F002098	-	-	-	0	0	0	0	0	0	0	0	0	0	3
PHASIBEAM10F004214	-	-	-	1	0	0	0	0	0	0	0	0	0	2
PHASIBEAM10F011576	-	-	-	0	0	0	0	0	0	0	0	0	0	2
PHASIBEAM10F023186	-	-	-	0	0	1	0	0	0	0	0	0	0	1
PHASIBEAM10F020860	-	-	-	0	0	0	0	0	0	0	0	0	0	2
PHASIBEAM10F015782	-	-	-	2	0	0	0	0	0	0	0	0	0	0
PHASIBEAM10F001896	-	-	-	1	0	1	0	0	0	0	0	0	0	0
PHASIBEAM10F008023	-	-	-	0	0	0	0	0	0	0	0	0	0	2
PHASIBEAM10F002107	-	-	-	0	0	0	0	0	0	0	0	0	0	2
PHASIBEAM10F026034	-	-	-	0	0	0	0	0	0	0	0	0	0	2
PHASIBEAM10F002473	-	-	-	0	0	0	0	0	0	0	0	0	0	2
PHASIBEAM10F003129	-	-	-	0	0	0	0	0	0	0	0	0	0	2
PHASIBEAM10F002491	-	-	-	0	0	2	0	0	0	0	0	0	0	0
PHASIBEAM10F005897	-	-	-	0	1	1	0	0	0	0	0	0	0	0
PHASIBEAM10F019846	-	-	-	0	0	0	0	0	0	0	0	0	0	2
PHASIBEAM10F020103	-	-	-	0	0	0	0	0	0	0	0	0	0	2
PHASIBEAM10F015285	zinc finger ccch domain-containing	AT2G24830|F27C12.25|F27C12_25	-	0	0	0	0	0	0	0	0	0	0	2
PHASIBEAM10F021786	wd-40 repeat-containing protein	AT5G58230|MSI1|MEE70|ATMSI1|MULTICOPY SUPRESSOR OF IRA1|MATERNAL EFFECT EMBRYO ARREST 70|ARABIDOPSIS MULTICOPY SUPRESSOR OF IRA1|MCK7.10|MCK7_10	-	0	0	1	0	0	0	0	0	0	0	1
PHASIBEAM10F012348	vacuolar-sorting receptor 1-like	AT2G14740|ATVSR3|VSR3|VSR2;2|BP80-2;2|vaculolar sorting receptor 3|VACUOLAR SORTING RECEPTOR 3|VACUOLAR SORTING RECEPTOR 2;2|binding protein of 80 kDa 2;2|AT2G14740.1|T6B13.4	-	0	0	0	0	0	0	0	0	0	0	2
PHASIBEAM10F008672	uncharacterized protein	AT2G44260|F4I1.7	-	11	0	0	2	0	0	0	0	0	0	0
PHASIBEAM10F010777	uncharacterized protein	AT1G64260|F22C12.28|F22C12_28	-	1	0	0	1	0	0	0	0	0	0	0
PHASIBEAM10F007054	uncharacterized protein	AT4G32160|F10N7.30|F10N7_30	-	0	0	2	0	0	0	0	0	0	0	2
PHASIBEAM10F011688	uncharacterized protein	AT1G64260|F22C12.28|F22C12_28	-	0	0	0	0	0	0	0	0	0	0	4
PHASIBEAM10F020121	uncharacterized protein	AT3G15120|F4B12.4	-	0	0	2	0	0	0	0	0	0	0	1
PHASIBEAM10F017464	uncharacterized protein	AT4G33380|F17M5.140|F17M5_140	-	0	0	0	0	0	0	0	0	0	0	3
PHASIBEAM10F021785	uncharacterized protein	AT4G19950|F18F4.50|F18F4_50	-	1	0	0	0	0	0	0	0	0	0	1
PHASIBEAM10F023189	uncharacterized protein	AT1G75710|F10A5.10|F10A5_10	-	0	0	1	0	0	0	0	0	0	0	1
PHASIBEAM10F004213	uncharacterized protein	AT4G17720|DL4895C|FCAALL.73	-	2	0	0	0	0	0	0	0	0	0	0
PHASIBEAM10F026619	uncharacterized protein	AT1G14020|F7A19.11|F7A19_11	-	1	0	0	0	0	0	0	0	0	0	1
PHASIBEAM10F005134	uncharacterized gtp-binding protein	AT5G64813|LIP1|Light Insensitive Period1	-	0	0	0	0	0	0	0	0	0	0	14
PHASIBEAM10F019833	UBX domain-containing protein 1	AT4G15410|PUX5|serine/threonine protein phosphatase 2A 55 kDa regulatory subunit B prime gamma|DL3750W|FCAALL.290	-	1	0	0	1	0	0	0	0	0	0	4
PHASIBEAM10F020737	translation initiation factor	AT2G34970|F19I3.20|F19I3_20	-	0	0	0	0	0	0	0	0	0	0	2
PHASIBEAM10F004968	srsf protein kinase 1-like [glycine	AT4G35500|F8D20.10|F8D20_10	-	0	2	4	0	0	0	0	0	0	0	2
PHASIBEAM10F017462	rossmann-fold nad -binding domain-containing	AT4G33360|FLDH|farnesol dehydrogenase|F17M5.120|F17M5_120	-	1	0	0	1	0	0	0	0	0	0	3
PHASIBEAM10F008599	rna polymerase-associated protein	AT1G61040|VIP5|vernalization independence 5|T7P1.17|T7P1_17	-	0	0	0	0	0	0	0	0	0	0	9
PHASIBEAM10F020118	reticulon-4-interacting protein	AT3G15090|K15M2.24	-	0	0	0	1	0	0	0	0	0	0	1
PHASIBEAM10F020450	puromycin-sensitive aminopeptidase	AT1G63770|F24D7.4|F24D7_4	-	0	0	0	0	0	0	0	0	0	0	2
PHASIBEAM10F003125	proton pump-interactor 1-like	AT4G27500|PPI1|proton pump interactor 1|F27G19.100|F27G19_100	-	0	0	0	0	0	0	0	0	0	0	2
PHASIBEAM10F013071	protein yipf6 homolog [glycine	AT2G18840|YIP4a|YPT/RAB GTPase Interacting Protein 4a|MSF3.22|MSF3_22	-	1	0	0	0	0	0	0	0	0	0	7
PHASIBEAM10F010003	protein transport protein sft2-like	AT4G26550|T15N24.12	-	0	0	0	0	0	0	0	0	0	0	2
PHASIBEAM10F011574	protein mago nashi homolog [malus	AT1G02140|MEE63|MAGO|HAP1|MATERNAL EFFECT EMBRYO ARREST 63|MAGO NASHI|HAPLESS 1|T7I23.7|T7I23_7	-	0	0	0	0	0	0	0	0	0	0	2
PHASIBEAM10F014189	phosphatidylinositol 4-kinase beta	AT5G64070|PI4KBETA1|PHOSPHATIDYLINOSITOL 4-OH KINASE BETA1|AT5G64070.1|MHJ24.5|MHJ24_5	-	2	1	2	0	0	0	0	0	0	0	1
PHASIBEAM10F014190	nac domain-containing protein	AT5G09330|ANAC082|VNI1|NAC082|NAC domain containing protein 82|VND-interacting 1|T5E8.130|T5E8_130	-	2	0	0	0	0	0	0	0	0	0	1
PHASIBEAM10F004854	morc family cw-type zinc finger	AT4G36290|CRT1|MORC1|AtMORC1|compromised recognition of TCV 1|Microchidia 1|F23E13.180|F23E13_180	-	0	0	0	1	0	0	0	0	0	0	1
PHASIBEAM10F021768	methyltransferase-like protein 16	AT2G21070|FIO1|FIONA1|F26H11.17|F26H11_17	-	0	0	0	0	0	0	0	0	0	0	8
PHASIBEAM10F001899	mediator of rna polymerase ii	AT5G20170|F5O24.60|F5O24_60	-	0	0	0	0	0	0	0	0	0	0	3
PHASIBEAM10F003123	lipoyl synthase mitochondrial	AT2G20860|LIP1|lipoic acid synthase 1|F5H14.17|F5H14_17	-	0	1	1	0	0	0	0	0	0	0	1
PHASIBEAM10F003975	leucine carboxyl methyltransferase	AT1G02100|SBI1|SUPPRESSOR OF BRI1|T7I23.16|T7I23_16	-	2	0	0	0	0	0	0	0	0	0	0
PHASIBEAM10F010807	kh domain-containing protein	AT1G51580|F5D21.23|F5D21_23	-	1	0	0	0	0	1	0	0	0	0	7
PHASIBEAM10F009130	histone acetyltransferase hac1-like	AT1G16710|HAC12|histone acetyltransferase of the CBP family 12|F19K19.17	-	0	0	1	0	0	0	0	0	0	0	2
PHASIBEAM10F004211	heat shock factor protein hsf8-like	AT1G32330|ATHSFA1D|HSFA1D|heat shock transcription factor A1D|F27G20.6	-	0	0	1	1	0	0	0	0	0	0	1
PHASIBEAM10F008583	general transcription factor iih	AT4G17020|DL4540C|FCAALL.340	-	0	0	1	0	0	0	0	0	0	0	36
PHASIBEAM10F010805	gata transcription factor 24-like	AT1G51600|ZML2|TIFY2A|GATA28|ZIM-LIKE 2|GATA TRANSCRIPTION FACTOR 28|F5D21.22|F5D21_22	-	1	0	2	1	0	0	0	0	0	0	3
PHASIBEAM10F021769	e3 ubiquitin-protein ligase	AT1G55860|UPL1|ubiquitin-protein ligase 1|F14J16.37	-	0	0	0	3	0	0	0	0	0	0	0
PHASIBEAM10F004210	cell cycle checkpoint protein	AT4G17760|DL4915W|FCAALL.108	-	0	0	0	1	0	0	0	0	0	0	0
PHASIBEAM10F016950	brca1-associated	AT2G42160|BRIZ1|BRAP2 RING ZnF UBP domain-containing protein 1|T24P15.7|T24P15_7	-	0	0	0	0	0	0	0	0	0	0	4
PHASIBEAM10F023200	atp synthase mitochondrial f1	AT2G34050|T14G11.17|T14G11_17	-	0	0	1	2	0	0	0	0	0	0	0
PHASIBEAM10F001257	adp-ribosylation factor-related	AT5G52210|ATARLB1|ATGB1|GB1|GTP-binding protein 1|F17P19.11|F17P19_11|GTP-BINDING PROTEIN ATGB1	-	1	0	0	0	0	0	0	0	0	0	5
PHASIBEAM10F005237	abc transporter d family member	AT4G39850|PXA1|PED3|CTS|ACN2|AtABCD1|ABCD1|peroxisomal ABC transporter 1|PEROXISOME DEFECTIVE 3|COMATOSE|acetate non-utilizing 2|Arabidopsis thaliana ATP-binding cassette D1|ATP-binding cassette D1|T5J17.20|T5J17_20	-	1	0	1	1	0	2	0	0	0	0	2
PHASIBEAM10F008594	-	-	-	0	0	1	1	0	0	0	0	0	0	1
PHASIBEAM10F021191	-	-	-	0	0	0	1	0	0	0	0	0	0	1
PHASIBEAM10F007391	-	-	-	0	0	0	1	0	0	0	0	0	0	0
PHASIBEAM10F001936	-	-	-	10	4	24	0	0	0	0	0	0	0	13
PHASIBEAM10F008565	-	-	-	0	0	3	0	0	0	0	0	0	0	11
PHASIBEAM10F017449	-	-	-	1	0	2	0	0	0	0	0	0	0	9
PHASIBEAM10F013447	-	-	-	9	0	0	0	0	0	0	0	0	0	3
PHASIBEAM10F021348	-	-	-	0	0	0	0	0	0	0	0	0	0	10
PHASIBEAM10F024783	-	-	-	1	0	3	0	0	0	0	0	0	0	0
PHASIBEAM10F001110	-	-	-	0	0	1	0	0	0	0	0	0	0	2
PHASIBEAM10F001135	-	-	-	0	0	0	0	0	0	0	0	0	0	3
PHASIBEAM10F012235	probable receptor-like protein	AT5G38280|PR5K|PR5-like receptor kinase|MXA21.170|MXA21_170	-	0	0	0	1	0	0	0	0	0	0	0
PHASIBEAM10F002097	e3 ubiquitin-protein ligase	AT5G27420|CNI1|ATL31|carbon/nitrogen insensitive 1|Arabidopsis toxicos en levadura 31|F21A20.130|F21A20_130	-	0	1	2	0	0	0	0	0	0	0	4
PHASIBEAM10F002094	-	-	-	0	0	0	0	0	0	0	0	0	0	6
PHASIBEAM10F018931	-	-	-	1	0	0	0	0	1	0	0	0	0	1
PHASIBEAM10F021353	-	-	-	0	0	1	0	0	0	0	0	0	0	1
PHASIBEAM10F008324	-	-	-	0	0	0	0	0	0	0	0	0	0	2
