# Supplementary material for: Genomic history of the origin and domestication of common bean unveils its closest sister species
Source: Genome Biol. 2017 Mar 29;18:60. doi: 10.1186/s13059-017-1190-6 (PMC5370463; doi:10.1186/s13059-017-1190-6)
Supplement: Supplementary file 6 — Table S15. PCGs and functional categories introgressing between wild subpopulations. (XLSX 109 kb) [file 13059_2017_1190_MOESM6_ESM.xlsx]

## Sheet: Table S15
Table S15. Introgressed genes between wild MA subpopulations. Enriched GO categories (node size ≥10; pval≤0.05) per triad are included in each case
North - West									South - North									North - Center									South - Center
GeneID		GO.ID	Term	Annotated	Significant	Expected	classicFisher		GeneID		GO.ID	Term	Annotated	Significant	Expected	classicFisher		GeneID		GO.ID	Term	Annotated	Significant	Expected	classicFisher		GeneID		GO.ID	Term	Annotated	Significant	Expected	classicFisher
PHASIBEAM10F001014		GO:0010022	meristem determinacy	16	3	0.24	0.0017		PHASIBEAM10F001029		GO:0071489	cellular response to red or far red ligh...	24	4	0.39	0.00058		PHASIBEAM10F001147		GO:0032268	regulation of cellular protein metabolic...	226	12	4.07	0.00084		PHASIBEAM10F001010		GO:0006518	peptide metabolic process	30	5	0.44	6.8e-05
PHASIBEAM10F001015		GO:0010582	floral meristem determinacy	16	3	0.24	0.0017		PHASIBEAM10F001031		GO:0071478	cellular response to radiation	70	6	1.15	0.00101		PHASIBEAM10F001148		GO:0000096	sulfur amino acid metabolic process	90	7	1.62	0.0012		PHASIBEAM10F001074		GO:0015700	arsenite transport	11	3	0.16	0.00047
PHASIBEAM10F001016		GO:0044712	single-organism catabolic process	1196	31	18.2	0.0025		PHASIBEAM10F001032		GO:0071482	cellular response to light stimulus	70	6	1.15	0.00101		PHASIBEAM10F001149		GO:0006448	regulation of translational elongation	14	3	0.25	0.00182		PHASIBEAM10F001109		GO:0016485	protein processing	26	4	0.38	0.00052
PHASIBEAM10F001147		GO:0009056	catabolic process	1640	39	24.96	0.0032		PHASIBEAM10F001033		GO:0048580	regulation of post-embryonic development	277	12	4.55	0.00216		PHASIBEAM10F001150		GO:0007131	reciprocal meiotic recombination	30	4	0.54	0.00196		PHASIBEAM10F001110		GO:0043603	cellular amide metabolic process	51	5	0.75	0.00088
PHASIBEAM10F001148		GO:0005996	monosaccharide metabolic process	197	9	3	0.0033		PHASIBEAM10F001034		GO:0080050	regulation of seed development	18	3	0.3	0.00298		PHASIBEAM10F001442		GO:0015698	inorganic anion transport	126	8	2.27	0.00202		PHASIBEAM10F001111		GO:0051604	protein maturation	35	4	0.51	0.00164
PHASIBEAM10F001149		GO:0046835	carbohydrate phosphorylation	47	4	0.72	0.0056		PHASIBEAM10F001035		GO:0009960	endosperm development	20	3	0.33	0.00406		PHASIBEAM10F001443		GO:0035825	reciprocal DNA recombination	31	4	0.56	0.00222		PHASIBEAM10F001112		GO:0046685	response to arsenic-containing substance	17	3	0.25	0.00181
PHASIBEAM10F001150		GO:1901575	organic substance catabolic process	1536	36	23.38	0.0059		PHASIBEAM10F001036		GO:0010017	red or far-red light signaling pathway	23	3	0.38	0.00609		PHASIBEAM10F001444		GO:0051246	regulation of protein metabolic process	259	12	4.67	0.00266		PHASIBEAM10F001113		GO:0007154	cell communication	1466	35	21.47	0.00265
PHASIBEAM10F001922		GO:0002252	immune effector process	86	5	1.31	0.0101		PHASIBEAM10F001038		GO:0051239	regulation of multicellular organismal p...	439	15	7.21	0.00615		PHASIBEAM10F001445		GO:0006520	cellular amino acid metabolic process	478	18	8.62	0.00268		PHASIBEAM10F001114		GO:0010605	negative regulation of macromolecule met...	282	11	4.13	0.00302
PHASIBEAM10F001923		GO:0032147	activation of protein kinase activity	58	4	0.88	0.0117		PHASIBEAM10F001039		GO:0009832	plant-type cell wall biogenesis	133	7	2.19	0.00642		PHASIBEAM10F001446		GO:0006790	sulfur compound metabolic process	262	12	4.72	0.00292		PHASIBEAM10F001117		GO:0031047	gene silencing by RNA	101	6	1.48	0.00369
PHASIBEAM10F001924		GO:0051338	regulation of transferase activity	125	6	1.9	0.0122		PHASIBEAM10F001040		GO:0008361	regulation of cell size	24	3	0.39	0.00688		PHASIBEAM10F001447		GO:0010152	pollen maturation	17	3	0.31	0.00327		PHASIBEAM10F001118		GO:0043161	proteasome-mediated ubiquitin-dependent ...	46	4	0.67	0.00452
PHASIBEAM10F001925		GO:0044248	cellular catabolic process	1289	30	19.62	0.0129		PHASIBEAM10F001096		GO:2000026	regulation of multicellular organismal d...	410	14	6.74	0.00804		PHASIBEAM10F001448		GO:0006338	chromatin remodeling	18	3	0.32	0.00387		PHASIBEAM10F001119		GO:0031669	cellular response to nutrient levels	140	7	2.05	0.00458
PHASIBEAM10F001926		GO:0008283	cell proliferation	92	5	1.4	0.0132		PHASIBEAM10F001097		GO:0003006	developmental process involved in reprod...	1151	30	18.91	0.00809		PHASIBEAM10F001783		GO:0045682	regulation of epidermis development	18	3	0.32	0.00387		PHASIBEAM10F001120		GO:0006511	ubiquitin-dependent protein catabolic pr...	178	8	2.61	0.00476
PHASIBEAM10F001927		GO:0009117	nucleotide metabolic process	975	24	14.84	0.0138		PHASIBEAM10F001147		GO:0009846	pollen germination	49	4	0.81	0.00845		PHASIBEAM10F001784		GO:0010227	floral organ abscission	19	3	0.34	0.00453		PHASIBEAM10F001121		GO:0019941	modification-dependent protein catabolic...	181	8	2.65	0.00526
PHASIBEAM10F001937		GO:0009864	induced systemic resistance, jasmonic ac...	12	2	0.18	0.0138		PHASIBEAM10F001148		GO:0009645	response to low light intensity stimulus	10	2	0.16	0.01109		PHASIBEAM10F001785		GO:0007127	meiosis I	40	4	0.72	0.00567		PHASIBEAM10F001122		GO:0009987	cellular process	11085	180	162.37	0.00527
PHASIBEAM10F001938		GO:0010232	vascular transport	12	2	0.18	0.0138		PHASIBEAM10F001149		GO:0035384	thioester biosynthetic process	10	2	0.16	0.01109		PHASIBEAM10F001786		GO:0007129	synapsis	21	3	0.38	0.00606		PHASIBEAM10F001123		GO:0043632	modification-dependent macromolecule cat...	183	8	2.68	0.00561
PHASIBEAM10F001939		GO:0010233	phloem transport	12	2	0.18	0.0138		PHASIBEAM10F001150		GO:0071616	acyl-CoA biosynthetic process	10	2	0.16	0.01109		PHASIBEAM10F001787		GO:0009838	abscission	21	3	0.38	0.00606		PHASIBEAM10F001137		GO:0009892	negative regulation of metabolic process	308	11	4.51	0.00584
PHASIBEAM10F001940		GO:0043408	regulation of MAPK cascade	62	4	0.94	0.0147		PHASIBEAM10F001151		GO:0050793	regulation of developmental process	517	16	8.49	0.01167		PHASIBEAM10F001788		GO:0005976	polysaccharide metabolic process	372	14	6.7	0.00775		PHASIBEAM10F001138		GO:0044265	cellular macromolecule catabolic process	273	10	4	0.0071
PHASIBEAM10F002601		GO:0010584	pollen exine formation	34	3	0.52	0.0147		PHASIBEAM10F001281		GO:0044702	single organism reproductive process	1041	27	17.1	0.01253		PHASIBEAM10F001789		GO:0021700	developmental maturation	158	8	2.85	0.00794		PHASIBEAM10F001139		GO:0009612	response to mechanical stimulus	28	3	0.41	0.00776
PHASIBEAM10F002615		GO:0006753	nucleoside phosphate metabolic process	983	24	14.96	0.0151		PHASIBEAM10F001282		GO:0071840	cellular component organization or bioge...	1966	45	32.3	0.01291		PHASIBEAM10F001790		GO:0009407	toxin catabolic process	24	3	0.43	0.00886		PHASIBEAM10F001140		GO:0031667	response to nutrient levels	155	7	2.27	0.00789
PHASIBEAM10F002616		GO:0006098	pentose-phosphate shunt	63	4	0.96	0.0155		PHASIBEAM10F001283		GO:0071484	cellular response to light intensity	11	2	0.18	0.01341		PHASIBEAM10F001792		GO:0090487	secondary metabolite catabolic process	24	3	0.43	0.00886		PHASIBEAM10F001141		GO:0060255	regulation of macromolecule metabolic pr...	1869	40	27.38	0.0087
PHASIBEAM10F002617		GO:0016052	carbohydrate catabolic process	297	10	4.52	0.0158		PHASIBEAM10F001284		GO:0071554	cell wall organization or biogenesis	484	15	7.95	0.01421		PHASIBEAM10F001861		GO:0006417	regulation of translation	71	5	1.28	0.00908		PHASIBEAM10F001143		GO:0016075	rRNA catabolic process	10	2	0.15	0.0089
PHASIBEAM10F002618		GO:0006740	NADPH regeneration	64	4	0.97	0.0163		PHASIBEAM10F001285		GO:0000910	cytokinesis	193	8	3.17	0.01459		PHASIBEAM10F001862		GO:0048653	anther development	48	4	0.87	0.01079		PHASIBEAM10F001144		GO:0042304	regulation of fatty acid biosynthetic pr...	10	2	0.15	0.0089
PHASIBEAM10F002619		GO:0001934	positive regulation of protein phosphory...	65	4	0.99	0.0172		PHASIBEAM10F001561		GO:0045229	external encapsulating structure organiz...	319	11	5.24	0.01668		PHASIBEAM10F001897		GO:0048437	floral organ development	239	10	4.31	0.01161		PHASIBEAM10F001453		GO:0010629	negative regulation of gene expression	240	9	3.52	0.00902
PHASIBEAM10F002620		GO:0033674	positive regulation of kinase activity	65	4	0.99	0.0172		PHASIBEAM10F001562		GO:0010029	regulation of seed germination	60	4	0.99	0.01692		PHASIBEAM10F001898		GO:0070192	chromosome organization involved in meio...	27	3	0.49	0.01231		PHASIBEAM10F001454		GO:0044267	cellular protein metabolic process	3015	59	44.16	0.00944
PHASIBEAM10F002621		GO:0045860	positive regulation of protein kinase ac...	65	4	0.99	0.0172		PHASIBEAM10F001563		GO:0022402	cell cycle process	365	12	6	0.01785		PHASIBEAM10F001899		GO:0000266	mitochondrial fission	10	2	0.18	0.01324		PHASIBEAM10F001460		GO:0009267	cellular response to starvation	123	6	1.8	0.0095
PHASIBEAM10F002622		GO:0006635	fatty acid beta-oxidation	36	3	0.55	0.0172		PHASIBEAM10F001564		GO:0022414	reproductive process	1280	31	21.03	0.01888		PHASIBEAM10F001900		GO:0009835	fruit ripening	10	2	0.18	0.01324		PHASIBEAM10F001461		GO:0006465	signal peptide processing	11	2	0.16	0.01077
PHASIBEAM10F003262		GO:0000373	Group II intron splicing	14	2	0.21	0.0186		PHASIBEAM10F001565		GO:0009834	secondary cell wall biogenesis	62	4	1.02	0.01888		PHASIBEAM10F001901		GO:0032784	regulation of DNA-templated transcriptio...	10	2	0.18	0.01324		PHASIBEAM10F001462		GO:0016458	gene silencing	127	6	1.86	0.01102
PHASIBEAM10F003263		GO:0006014	D-ribose metabolic process	14	2	0.21	0.0186		PHASIBEAM10F001566		GO:0048444	floral organ morphogenesis	62	4	1.02	0.01888		PHASIBEAM10F002179		GO:0071695	anatomical structure maturation	10	2	0.18	0.01324		PHASIBEAM10F001463		GO:0051603	proteolysis involved in cellular protein...	207	8	3.03	0.0114
PHASIBEAM10F003264		GO:0006071	glycerol metabolic process	14	2	0.21	0.0186		PHASIBEAM10F001689		GO:0048563	post-embryonic organ morphogenesis	62	4	1.02	0.01888		PHASIBEAM10F002293		GO:0042127	regulation of cell proliferation	51	4	0.92	0.01329		PHASIBEAM10F001464		GO:0010498	proteasomal protein catabolic process	60	4	0.88	0.01153
PHASIBEAM10F003265		GO:0019400	alditol metabolic process	14	2	0.21	0.0186		PHASIBEAM10F001793		GO:0009642	response to light intensity	129	6	2.12	0.01977		PHASIBEAM10F002294		GO:0048438	floral whorl development	208	9	3.75	0.0133		PHASIBEAM10F001465		GO:0042594	response to starvation	129	6	1.89	0.01184
PHASIBEAM10F003733		GO:0010562	positive regulation of phosphorus metabo...	67	4	1.02	0.019		PHASIBEAM10F001794		GO:1900140	regulation of seedling development	63	4	1.04	0.01991		PHASIBEAM10F002295		GO:0006820	anion transport	398	14	7.17	0.01345		PHASIBEAM10F001780		GO:0031668	cellular response to extracellular stimu...	170	7	2.49	0.01271
PHASIBEAM10F003734		GO:0042327	positive regulation of phosphorylation	67	4	1.02	0.019		PHASIBEAM10F001795		GO:0009791	post-embryonic development	1236	30	20.31	0.02022		PHASIBEAM10F002465		GO:0007389	pattern specification process	209	9	3.77	0.01369		PHASIBEAM10F001781		GO:0019217	regulation of fatty acid metabolic proce...	12	2	0.18	0.0128
PHASIBEAM10F003761		GO:0045937	positive regulation of phosphate metabol...	67	4	1.02	0.019		PHASIBEAM10F001796		GO:0048638	regulation of developmental growth	96	5	1.58	0.02101		PHASIBEAM10F002940		GO:0050789	regulation of biological process	3801	85	68.51	0.01395		PHASIBEAM10F001782		GO:0043043	peptide biosynthetic process	12	2	0.18	0.0128
PHASIBEAM10F003762		GO:0009555	pollen development	262	9	3.99	0.0192		PHASIBEAM10F001797		GO:0048608	reproductive structure development	940	24	15.45	0.02144		PHASIBEAM10F002941		GO:0045490	pectin catabolic process	52	4	0.94	0.0142		PHASIBEAM10F001783		GO:0051445	regulation of meiotic cell cycle	12	2	0.18	0.0128
PHASIBEAM10F003763		GO:0007031	peroxisome organization	38	3	0.58	0.0199		PHASIBEAM10F001798		GO:0061458	reproductive system development	940	24	15.45	0.02144		PHASIBEAM10F003130		GO:0010206	photosystem II repair	11	2	0.2	0.01599		PHASIBEAM10F001827		GO:0044257	cellular protein catabolic process	212	8	3.11	0.01301
PHASIBEAM10F003826		GO:0015988	energy coupled proton transmembrane tran...	38	3	0.58	0.0199		PHASIBEAM10F002490		GO:0042546	cell wall biogenesis	169	7	2.78	0.02176		PHASIBEAM10F003294		GO:0046482	para-aminobenzoic acid metabolic process	11	2	0.2	0.01599		PHASIBEAM10F001828		GO:0071496	cellular response to external stimulus	172	7	2.52	0.01348
PHASIBEAM10F003827		GO:0015991	ATP hydrolysis coupled proton transport	38	3	0.58	0.0199		PHASIBEAM10F002491		GO:0071214	cellular response to abiotic stimulus	132	6	2.17	0.02187		PHASIBEAM10F003295		GO:0046500	S-adenosylmethionine metabolic process	11	2	0.2	0.01599		PHASIBEAM10F001829		GO:0010033	response to organic substance	1465	32	21.46	0.01432
PHASIBEAM10F003828		GO:0044723	single-organism carbohydrate metabolic p...	696	18	10.59	0.0201		PHASIBEAM10F002492		GO:0009845	seed germination	134	6	2.2	0.02334		PHASIBEAM10F003344		GO:0006694	steroid biosynthetic process	54	4	0.97	0.01614		PHASIBEAM10F002537		GO:0009605	response to external stimulus	1185	27	17.36	0.01462
PHASIBEAM10F003829		GO:0070647	protein modification by small protein co...	265	9	4.03	0.0204		PHASIBEAM10F002493		GO:0015980	energy derivation by oxidation of organi...	101	5	1.66	0.02551		PHASIBEAM10F003345		GO:0003002	regionalization	180	8	3.24	0.0165		PHASIBEAM10F002538		GO:0009744	response to sucrose	67	4	0.98	0.01675
PHASIBEAM10F003830		GO:0006739	NADP metabolic process	69	4	1.05	0.0209		PHASIBEAM10F002494		GO:0016043	cellular component organization	1792	40	29.44	0.0272		PHASIBEAM10F003346		GO:0071840	cellular component organization or bioge...	1966	48	35.43	0.01716		PHASIBEAM10F002539		GO:0034285	response to disaccharide	67	4	0.98	0.01675
PHASIBEAM10F004573		GO:0009853	photorespiration	39	3	0.59	0.0213		PHASIBEAM10F002512		GO:0009850	auxin metabolic process	40	3	0.66	0.02771		PHASIBEAM10F003690		GO:0007292	female gamete generation	31	3	0.56	0.01794		PHASIBEAM10F002842		GO:0042436	indole-containing compound catabolic pro...	14	2	0.21	0.01731
PHASIBEAM10F004574		GO:0010208	pollen wall assembly	39	3	0.59	0.0213		PHASIBEAM10F002513		GO:2000241	regulation of reproductive process	218	8	3.58	0.02788		PHASIBEAM10F003691		GO:0001708	cell fate specification	32	3	0.58	0.01954		PHASIBEAM10F002843		GO:0044273	sulfur compound catabolic process	14	2	0.21	0.01731
PHASIBEAM10F004575		GO:0010927	cellular component assembly involved in ...	39	3	0.59	0.0213		PHASIBEAM10F002562		GO:0061640	cytoskeleton-dependent cytokinesis	179	7	2.94	0.02862		PHASIBEAM10F003692		GO:0015706	nitrate transport	32	3	0.58	0.01954		PHASIBEAM10F002844		GO:0052543	callose deposition in cell wall	38	3	0.56	0.01795
PHASIBEAM10F004584		GO:0051347	positive regulation of transferase activ...	70	4	1.07	0.0219		PHASIBEAM10F002563		GO:0072594	establishment of protein localization to...	179	7	2.94	0.02862		PHASIBEAM10F003702		GO:0048443	stamen development	86	5	1.55	0.01957		PHASIBEAM10F003106		GO:0010468	regulation of gene expression	1667	35	24.42	0.01837
PHASIBEAM10F004585		GO:0019395	fatty acid oxidation	40	3	0.61	0.0227		PHASIBEAM10F002594		GO:0009668	plastid membrane organization	71	4	1.17	0.02936		PHASIBEAM10F003703		GO:0048466	androecium development	86	5	1.55	0.01957		PHASIBEAM10F003107		GO:0033500	carbohydrate homeostasis	15	2	0.22	0.01978
PHASIBEAM10F004589		GO:0000375	RNA splicing, via transesterification re...	71	4	1.08	0.023		PHASIBEAM10F002595		GO:0010027	thylakoid membrane organization	71	4	1.17	0.02936		PHASIBEAM10F003704		GO:0065007	biological regulation	4070	89	73.35	0.02056		PHASIBEAM10F003108		GO:0009991	response to extracellular stimulus	186	7	2.72	0.01987
PHASIBEAM10F004591		GO:0000377	RNA splicing, via transesterification re...	71	4	1.08	0.023		PHASIBEAM10F003081		GO:0051240	positive regulation of multicellular org...	72	4	1.18	0.0307		PHASIBEAM10F003705		GO:0019344	cysteine biosynthetic process	33	3	0.59	0.02121		PHASIBEAM10F003109		GO:0030163	protein catabolic process	232	8	3.4	0.0212
PHASIBEAM10F004592		GO:0031401	positive regulation of protein modificat...	71	4	1.08	0.023		PHASIBEAM10F003130		GO:0007020	microtubule nucleation	17	2	0.28	0.03109		PHASIBEAM10F003706		GO:1903046	meiotic cell cycle process	59	4	1.06	0.02166		PHASIBEAM10F003110		GO:0042221	response to chemical	2341	46	34.29	0.02121
PHASIBEAM10F005093		GO:0006546	glycine catabolic process	16	2	0.24	0.0241		PHASIBEAM10F003159		GO:0010215	cellulose microfibril organization	17	2	0.28	0.03109		PHASIBEAM10F003707		GO:0010608	posttranscriptional regulation of gene e...	154	7	2.78	0.02167		PHASIBEAM10F003113		GO:0040029	regulation of gene expression, epigeneti...	147	6	2.15	0.02123
PHASIBEAM10F005094		GO:0034655	nucleobase-containing compound catabolic...	766	19	11.66	0.0252		PHASIBEAM10F003160		GO:0030198	extracellular matrix organization	17	2	0.28	0.03109		PHASIBEAM10F003725		GO:0016575	histone deacetylation	13	2	0.23	0.02215		PHASIBEAM10F003114		GO:0048528	post-embryonic root development	109	5	1.6	0.02208
PHASIBEAM10F005095		GO:0046034	ATP metabolic process	515	14	7.84	0.0264		PHASIBEAM10F003161		GO:0043062	extracellular structure organization	17	2	0.28	0.03109		PHASIBEAM10F003734		GO:0006357	regulation of transcription from RNA pol...	34	3	0.61	0.02296		PHASIBEAM10F003115		GO:0034661	ncRNA catabolic process	16	2	0.23	0.0224
PHASIBEAM10F005104		GO:0009937	regulation of gibberellic acid mediated ...	17	2	0.26	0.027		PHASIBEAM10F003162		GO:0016482	cytoplasmic transport	266	9	4.37	0.03205		PHASIBEAM10F004599		GO:0008283	cell proliferation	92	5	1.66	0.02536		PHASIBEAM10F003116		GO:0052386	cell wall thickening	42	3	0.62	0.02341
PHASIBEAM10F005105		GO:0010152	pollen maturation	17	2	0.26	0.027		PHASIBEAM10F003163		GO:0090351	seedling development	145	6	2.38	0.03265		PHASIBEAM10F004600		GO:0006476	protein deacetylation	14	2	0.25	0.02554		PHASIBEAM10F003117		GO:0010565	regulation of cellular ketone metabolic ...	43	3	0.63	0.0249
PHASIBEAM10F005409		GO:0046173	polyol biosynthetic process	17	2	0.26	0.027		PHASIBEAM10F003164		GO:0006281	DNA repair	267	9	4.39	0.03272		PHASIBEAM10F004660		GO:0009901	anther dehiscence	14	2	0.25	0.02554		PHASIBEAM10F003118		GO:0030422	production of siRNA involved in RNA inte...	43	3	0.63	0.0249
PHASIBEAM10F005428		GO:0055086	nucleobase-containing small molecule met...	1039	24	15.81	0.0271		PHASIBEAM10F003266		GO:0071367	cellular response to brassinosteroid sti...	43	3	0.71	0.0334		PHASIBEAM10F004661		GO:0035601	protein deacylation	14	2	0.25	0.02554		PHASIBEAM10F003119		GO:0050789	regulation of biological process	3801	69	55.68	0.02529
PHASIBEAM10F005429		GO:0019439	aromatic compound catabolic process	832	20	12.66	0.0293		PHASIBEAM10F003267		GO:0010030	positive regulation of seed germination	18	2	0.3	0.03461		PHASIBEAM10F005103		GO:0043687	post-translational protein modification	14	2	0.25	0.02554		PHASIBEAM10F003120		GO:0010090	trichome morphogenesis	76	4	1.11	0.02534
PHASIBEAM10F005845		GO:0009150	purine ribonucleotide metabolic process	780	19	11.87	0.0296		PHASIBEAM10F003297		GO:0051701	interaction with host	45	3	0.74	0.03751		PHASIBEAM10F005104		GO:0098732	macromolecule deacylation	14	2	0.25	0.02554		PHASIBEAM10F003122		GO:0006901	vesicle coating	18	2	0.26	0.02801
PHASIBEAM10F005846		GO:0019318	hexose metabolic process	153	6	2.33	0.0297		PHASIBEAM10F003476		GO:0032535	regulation of cellular component size	77	4	1.27	0.03793		PHASIBEAM10F005105		GO:0010393	galacturonan metabolic process	93	5	1.68	0.02642		PHASIBEAM10F003124		GO:0019222	regulation of metabolic process	2326	45	34.07	0.0288
PHASIBEAM10F005848		GO:0006338	chromatin remodeling	18	2	0.27	0.0301		PHASIBEAM10F003477		GO:0090066	regulation of anatomical structure size	77	4	1.27	0.03793		PHASIBEAM10F005363		GO:0045488	pectin metabolic process	93	5	1.68	0.02642		PHASIBEAM10F003125		GO:0006900	membrane budding	19	2	0.28	0.03101
PHASIBEAM10F006064		GO:0009071	serine family amino acid catabolic proce...	18	2	0.27	0.0301		PHASIBEAM10F003478		GO:0046785	microtubule polymerization	19	2	0.31	0.03827		PHASIBEAM10F006074		GO:0065008	regulation of biological quality	698	20	12.58	0.02797		PHASIBEAM10F003126		GO:0043562	cellular response to nitrogen levels	19	2	0.28	0.03101
PHASIBEAM10F006065		GO:0009126	purine nucleoside monophosphate metaboli...	526	14	8.01	0.0308		PHASIBEAM10F003576		GO:0070726	cell wall assembly	19	2	0.31	0.03827		PHASIBEAM10F006075		GO:0015833	peptide transport	64	4	1.15	0.02823		PHASIBEAM10F003144		GO:0046890	regulation of lipid biosynthetic process	19	2	0.28	0.03101
PHASIBEAM10F006066		GO:0009167	purine ribonucleoside monophosphate meta...	526	14	8.01	0.0308		PHASIBEAM10F003577		GO:0071668	plant-type cell wall assembly	19	2	0.31	0.03827		PHASIBEAM10F006076		GO:0006534	cysteine metabolic process	37	3	0.67	0.02867		PHASIBEAM10F003145		GO:0016246	RNA interference	47	3	0.69	0.03137
PHASIBEAM10F006067		GO:0006200	ATP catabolic process	477	13	7.26	0.0312		PHASIBEAM10F003578		GO:0010154	fruit development	456	13	7.49	0.03869		PHASIBEAM10F006566		GO:0022613	ribonucleoprotein complex biogenesis	164	7	2.96	0.02925		PHASIBEAM10F003146		GO:0042886	amide transport	82	4	1.2	0.03231
PHASIBEAM10F006068		GO:0009125	nucleoside monophosphate catabolic proce...	477	13	7.26	0.0312		PHASIBEAM10F003724		GO:0033365	protein localization to organelle	192	7	3.15	0.03955		PHASIBEAM10F006567		GO:0071554	cell wall organization or biogenesis	484	15	8.72	0.02967		PHASIBEAM10F003147		GO:0009057	macromolecule catabolic process	398	11	5.83	0.03295
PHASIBEAM10F006422		GO:0009128	purine nucleoside monophosphate cataboli...	477	13	7.26	0.0312		PHASIBEAM10F003725		GO:0065008	regulation of biological quality	698	18	11.47	0.03975		PHASIBEAM10F006568		GO:0015979	photosynthesis	240	9	4.33	0.03028		PHASIBEAM10F003148		GO:0050794	regulation of cellular process	3156	58	46.23	0.03339
PHASIBEAM10F006423		GO:0009158	ribonucleoside monophosphate catabolic p...	477	13	7.26	0.0312		PHASIBEAM10F003726		GO:0071669	plant-type cell wall organization or bio...	234	8	3.84	0.03983		PHASIBEAM10F006569		GO:0006555	methionine metabolic process	38	3	0.68	0.03073		PHASIBEAM10F003149		GO:0016036	cellular response to phosphate starvatio...	83	4	1.22	0.03357
PHASIBEAM10F006424		GO:0009169	purine ribonucleoside monophosphate cata...	477	13	7.26	0.0312		PHASIBEAM10F004088		GO:0009593	detection of chemical stimulus	20	2	0.33	0.04207		PHASIBEAM10F006576		GO:0010167	response to nitrate	38	3	0.68	0.03073		PHASIBEAM10F003150		GO:0009269	response to desiccation	20	2	0.29	0.03413
PHASIBEAM10F006425		GO:0045859	regulation of protein kinase activity	116	5	1.77	0.0322		PHASIBEAM10F004100		GO:0010092	specification of organ identity	20	2	0.33	0.04207		PHASIBEAM10F006577		GO:0008202	steroid metabolic process	67	4	1.21	0.03267		PHASIBEAM10F003198		GO:0042343	indole glucosinolate metabolic process	20	2	0.29	0.03413
PHASIBEAM10F006473		GO:0046496	nicotinamide nucleotide metabolic proces...	79	4	1.2	0.0324		PHASIBEAM10F004175		GO:0010093	specification of floral organ identity	20	2	0.33	0.04207		PHASIBEAM10F006578		GO:0009066	aspartate family amino acid metabolic pr...	67	4	1.21	0.03267		PHASIBEAM10F003210		GO:0051783	regulation of nuclear division	20	2	0.29	0.03413
PHASIBEAM10F006474		GO:0046128	purine ribonucleoside metabolic process	790	19	12.02	0.033		PHASIBEAM10F004570		GO:0071555	cell wall organization	280	9	4.6	0.0422		PHASIBEAM10F006579		GO:0010208	pollen wall assembly	39	3	0.7	0.03285		PHASIBEAM10F003211		GO:0031050	dsRNA fragmentation	50	3	0.73	0.03673
PHASIBEAM10F006475		GO:0001932	regulation of protein phosphorylation	117	5	1.78	0.0333		PHASIBEAM10F004599		GO:0009908	flower development	462	13	7.59	0.04221		PHASIBEAM10F006603		GO:0010927	cellular component assembly involved in ...	39	3	0.7	0.03285		PHASIBEAM10F003218		GO:0033037	polysaccharide localization	50	3	0.73	0.03673
PHASIBEAM10F006476		GO:0042278	purine nucleoside metabolic process	791	19	12.04	0.0334		PHASIBEAM10F004600		GO:0006974	cellular response to DNA damage stimulus	282	9	4.63	0.04381		PHASIBEAM10F006696		GO:0000038	very long-chain fatty acid metabolic pro...	16	2	0.29	0.03289		PHASIBEAM10F003219		GO:0043331	response to dsRNA	50	3	0.73	0.03673
PHASIBEAM10F006477		GO:0009144	purine nucleoside triphosphate metabolic...	739	18	11.25	0.0337		PHASIBEAM10F004601		GO:0005976	polysaccharide metabolic process	372	11	6.11	0.04398		PHASIBEAM10F006697		GO:1901605	alpha-amino acid metabolic process	327	11	5.89	0.03534		PHASIBEAM10F003220		GO:0052545	callose localization	50	3	0.73	0.03673
PHASIBEAM10F006478		GO:0009205	purine ribonucleoside triphosphate metab...	739	18	11.25	0.0337		PHASIBEAM10F004626		GO:0010218	response to far red light	48	3	0.79	0.04413		PHASIBEAM10F006698		GO:0009582	detection of abiotic stimulus	17	2	0.31	0.03684		PHASIBEAM10F003221		GO:0070918	production of small RNA involved in gene...	50	3	0.73	0.03673
PHASIBEAM10F006691		GO:0019362	pyridine nucleotide metabolic process	80	4	1.22	0.0337		PHASIBEAM10F004627		GO:0048449	floral organ formation	48	3	0.79	0.04413		PHASIBEAM10F006726		GO:0030091	protein repair	17	2	0.31	0.03684		PHASIBEAM10F003314		GO:0071359	cellular response to dsRNA	50	3	0.73	0.03673
PHASIBEAM10F006692		GO:0006163	purine nucleotide metabolic process	792	19	12.06	0.0338		PHASIBEAM10F004633		GO:0051606	detection of stimulus	48	3	0.79	0.04413		PHASIBEAM10F006825		GO:0051321	meiotic cell cycle	102	5	1.84	0.03724		PHASIBEAM10F003344		GO:0080090	regulation of primary metabolic process	1879	37	27.52	0.03704
PHASIBEAM10F006693		GO:0043549	regulation of kinase activity	118	5	1.8	0.0343		PHASIBEAM10F004700		GO:0048437	floral organ development	239	8	3.93	0.04417		PHASIBEAM10F006826		GO:0009070	serine family amino acid biosynthetic pr...	41	3	0.74	0.03734		PHASIBEAM10F003345		GO:0015977	carbon fixation	21	2	0.31	0.03737
PHASIBEAM10F006694		GO:0006816	calcium ion transport	47	3	0.72	0.0346		PHASIBEAM10F004741		GO:0051094	positive regulation of developmental pro...	81	4	1.33	0.04436		PHASIBEAM10F006827		GO:0009404	toxin metabolic process	41	3	0.74	0.03734		PHASIBEAM10F003346		GO:0065007	biological regulation	4070	72	59.62	0.03772
PHASIBEAM10F006695		GO:0050790	regulation of catalytic activity	486	13	7.4	0.0354		PHASIBEAM10F004742		GO:0060249	anatomical structure homeostasis	21	2	0.35	0.046		PHASIBEAM10F006834		GO:0045454	cell redox homeostasis	137	6	2.47	0.0378		PHASIBEAM10F003808		GO:0015698	inorganic anion transport	126	5	1.85	0.03793
PHASIBEAM10F006696		GO:0010035	response to inorganic substance	1013	23	15.42	0.0357		PHASIBEAM10F004743		GO:0090567	reproductive shoot system development	470	13	7.72	0.04724		PHASIBEAM10F006835		GO:0071407	cellular response to organic cyclic comp...	174	7	3.14	0.03845		PHASIBEAM10F003809		GO:0019538	protein metabolic process	3498	63	51.24	0.03841
PHASIBEAM10F006762		GO:0009199	ribonucleoside triphosphate metabolic pr...	746	18	11.35	0.0364		PHASIBEAM10F004744		GO:0048316	seed development	423	12	6.95	0.04729		PHASIBEAM10F006836		GO:0009069	serine family amino acid metabolic proce...	71	4	1.28	0.0392		PHASIBEAM10F003810		GO:0010638	positive regulation of organelle organiz...	52	3	0.76	0.04056
PHASIBEAM10F006763		GO:0009161	ribonucleoside monophosphate metabolic p...	539	14	8.2	0.0367		PHASIBEAM10F004765		GO:0045333	cellular respiration	84	4	1.38	0.04956		PHASIBEAM10F006838		GO:0009668	plastid membrane organization	71	4	1.28	0.0392		PHASIBEAM10F003811		GO:0016050	vesicle organization	22	2	0.32	0.04071
PHASIBEAM10F006809		GO:1901361	organic cyclic compound catabolic proces...	855	20	13.01	0.0374		PHASIBEAM10F004766									PHASIBEAM10F006839		GO:0010027	thylakoid membrane organization	71	4	1.28	0.0392		PHASIBEAM10F003839		GO:0010026	trichome differentiation	89	4	1.3	0.04173
PHASIBEAM10F006810		GO:0042325	regulation of phosphorylation	121	5	1.84	0.0376		PHASIBEAM10F005005									PHASIBEAM10F006882		GO:0000003	reproduction	292	10	5.26	0.03938		PHASIBEAM10F003840		GO:0070647	protein modification by small protein co...	265	8	3.88	0.04174
PHASIBEAM10F006822		GO:0009146	purine nucleoside triphosphate catabolic...	697	17	10.61	0.038		PHASIBEAM10F005105									PHASIBEAM10F006883		GO:0032502	developmental process	2429	55	43.78	0.04062		PHASIBEAM10F003841		GO:0006464	cellular protein modification process	2142	41	31.38	0.04233
PHASIBEAM10F007644		GO:0009203	ribonucleoside triphosphate catabolic pr...	697	17	10.61	0.038		PHASIBEAM10F005211									PHASIBEAM10F006884		GO:0071367	cellular response to brassinosteroid sti...	43	3	0.77	0.04212		PHASIBEAM10F003905		GO:0036211	protein modification process	2142	41	31.38	0.04233
PHASIBEAM10F007645		GO:0009207	purine ribonucleoside triphosphate catab...	697	17	10.61	0.038		PHASIBEAM10F005212									PHASIBEAM10F006885		GO:0048856	anatomical structure development	2183	50	39.34	0.04237		PHASIBEAM10F003906		GO:0044260	cellular macromolecule metabolic process	5730	97	83.93	0.04239
PHASIBEAM10F007646		GO:0009141	nucleoside triphosphate metabolic proces...	750	18	11.42	0.0381		PHASIBEAM10F005213									PHASIBEAM10F006886		GO:0048569	post-embryonic organ development	340	11	6.13	0.04469		PHASIBEAM10F004100		GO:0000186	activation of MAPKK activity	53	3	0.78	0.04254
PHASIBEAM10F007647		GO:0006195	purine nucleotide catabolic process	698	17	10.62	0.0384		PHASIBEAM10F005264									PHASIBEAM10F006887		GO:0016043	cellular component organization	1792	42	32.3	0.045		PHASIBEAM10F004101		GO:0048364	root development	416	11	6.09	0.04309
PHASIBEAM10F007717		GO:0009143	nucleoside triphosphate catabolic proces...	698	17	10.62	0.0384		PHASIBEAM10F005265									PHASIBEAM10F006926		GO:0009581	detection of external stimulus	19	2	0.34	0.04525		PHASIBEAM10F004415		GO:0043412	macromolecule modification	2330	44	34.13	0.04337
PHASIBEAM10F007722		GO:0009154	purine ribonucleotide catabolic process	698	17	10.62	0.0384		PHASIBEAM10F005551									PHASIBEAM10F006934		GO:0009900	dehiscence	19	2	0.34	0.04525		PHASIBEAM10F004417		GO:0022622	root system development	418	11	6.12	0.04433
PHASIBEAM10F007723		GO:0009261	ribonucleotide catabolic process	698	17	10.62	0.0384		PHASIBEAM10F005552									PHASIBEAM10F006935		GO:0010411	xyloglucan metabolic process	19	2	0.34	0.04525		PHASIBEAM10F004418		GO:0016567	protein ubiquitination	221	7	3.24	0.04443
PHASIBEAM10F007724		GO:0009259	ribonucleotide metabolic process	806	19	12.27	0.0392		PHASIBEAM10F005553									PHASIBEAM10F006936		GO:0044272	sulfur compound biosynthetic process	182	7	3.28	0.04704		PHASIBEAM10F004419		GO:0045229	external encapsulating structure organiz...	319	9	4.67	0.04574
PHASIBEAM10F007770		GO:0019693	ribose phosphate metabolic process	806	19	12.27	0.0392		PHASIBEAM10F005554									PHASIBEAM10F006937		GO:0007126	meiotic nuclear division	76	4	1.37	0.04833		PHASIBEAM10F004579		GO:0048518	positive regulation of biological proces...	579	14	8.48	0.04612
PHASIBEAM10F007771		GO:0046700	heterocycle catabolic process	806	19	12.27	0.0392		PHASIBEAM10F005555									PHASIBEAM10F006938		GO:0010051	xylem and phloem pattern formation	76	4	1.37	0.04833		PHASIBEAM10F004624		GO:0009743	response to carbohydrate	134	5	1.96	0.0473
PHASIBEAM10F007772		GO:0006007	glucose catabolic process	84	4	1.28	0.0393		PHASIBEAM10F005556									PHASIBEAM10F006939		GO:0010092	specification of organ identity	20	2	0.36	0.04969		PHASIBEAM10F004634		GO:0090332	stomatal closure	24	2	0.35	0.04773
PHASIBEAM10F007773		GO:0046130	purine ribonucleoside catabolic process	700	17	10.65	0.0393		PHASIBEAM10F005567									PHASIBEAM10F007175		GO:0010093	specification of floral organ identity	20	2	0.36	0.04969		PHASIBEAM10F004675
PHASIBEAM10F007774		GO:0044270	cellular nitrogen compound catabolic pro...	807	19	12.28	0.0396		PHASIBEAM10F005568									PHASIBEAM10F007176									PHASIBEAM10F004676
PHASIBEAM10F007775		GO:0009123	nucleoside monophosphate metabolic proce...	545	14	8.3	0.0396		PHASIBEAM10F005766									PHASIBEAM10F007177									PHASIBEAM10F004677
PHASIBEAM10F007779		GO:0006152	purine nucleoside catabolic process	701	17	10.67	0.0397		PHASIBEAM10F005767									PHASIBEAM10F007178									PHASIBEAM10F004678
PHASIBEAM10F007780		GO:0009166	nucleotide catabolic process	701	17	10.67	0.0397		PHASIBEAM10F005971									PHASIBEAM10F007179									PHASIBEAM10F004679
PHASIBEAM10F007781		GO:1901292	nucleoside phosphate catabolic process	702	17	10.69	0.0402		PHASIBEAM10F005972									PHASIBEAM10F007180									PHASIBEAM10F004680
PHASIBEAM10F007782		GO:0072523	purine-containing compound catabolic pro...	703	17	10.7	0.0406		PHASIBEAM10F005986									PHASIBEAM10F007181									PHASIBEAM10F004682
PHASIBEAM10F007905		GO:0019320	hexose catabolic process	85	4	1.29	0.0407		PHASIBEAM10F005992									PHASIBEAM10F007182									PHASIBEAM10F004683
PHASIBEAM10F007906		GO:0046365	monosaccharide catabolic process	85	4	1.29	0.0407		PHASIBEAM10F005993									PHASIBEAM10F007419									PHASIBEAM10F004684
PHASIBEAM10F007947		GO:0009164	nucleoside catabolic process	704	17	10.72	0.0411		PHASIBEAM10F005994									PHASIBEAM10F007420									PHASIBEAM10F004685
PHASIBEAM10F008020		GO:0042454	ribonucleoside catabolic process	704	17	10.72	0.0411		PHASIBEAM10F006324									PHASIBEAM10F007421									PHASIBEAM10F004836
PHASIBEAM10F008021		GO:0009119	ribonucleoside metabolic process	811	19	12.34	0.0413		PHASIBEAM10F006325									PHASIBEAM10F007422									PHASIBEAM10F004837
PHASIBEAM10F008022		GO:0044724	single-organism carbohydrate catabolic p...	210	7	3.2	0.042		PHASIBEAM10F006576									PHASIBEAM10F007423									PHASIBEAM10F004920
PHASIBEAM10F008291		GO:1901658	glycosyl compound catabolic process	706	17	10.75	0.042		PHASIBEAM10F006577									PHASIBEAM10F007664									PHASIBEAM10F004921
PHASIBEAM10F008292		GO:0006006	glucose metabolic process	125	5	1.9	0.0423		PHASIBEAM10F006578									PHASIBEAM10F007665									PHASIBEAM10F004922
PHASIBEAM10F009037		GO:0016054	organic acid catabolic process	126	5	1.92	0.0435		PHASIBEAM10F006579									PHASIBEAM10F007666									PHASIBEAM10F004923
PHASIBEAM10F009038		GO:0046395	carboxylic acid catabolic process	126	5	1.92	0.0435		PHASIBEAM10F006686									PHASIBEAM10F007679									PHASIBEAM10F005394
PHASIBEAM10F009064		GO:0045490	pectin catabolic process	52	3	0.79	0.0446		PHASIBEAM10F006687									PHASIBEAM10F007680									PHASIBEAM10F005395
PHASIBEAM10F009361		GO:0000165	MAPK cascade	127	5	1.93	0.0448		PHASIBEAM10F006688									PHASIBEAM10F007681									PHASIBEAM10F005704
PHASIBEAM10F009362		GO:0032270	positive regulation of cellular protein ...	88	4	1.34	0.0453		PHASIBEAM10F006696									PHASIBEAM10F007713									PHASIBEAM10F005705
PHASIBEAM10F009458		GO:0023014	signal transduction by phosphorylation	170	6	2.59	0.0458		PHASIBEAM10F006697									PHASIBEAM10F007714									PHASIBEAM10F005706
PHASIBEAM10F009459		GO:0000186	activation of MAPKK activity	53	3	0.81	0.0468		PHASIBEAM10F006874									PHASIBEAM10F007715									PHASIBEAM10F005707
PHASIBEAM10F009460		GO:0009062	fatty acid catabolic process	53	3	0.81	0.0468		PHASIBEAM10F007011									PHASIBEAM10F007716									PHASIBEAM10F005992
PHASIBEAM10F009461		GO:0010026	trichome differentiation	89	4	1.35	0.0469		PHASIBEAM10F007012									PHASIBEAM10F007717									PHASIBEAM10F005993
PHASIBEAM10F009462		GO:0072524	pyridine-containing compound metabolic p...	89	4	1.35	0.0469		PHASIBEAM10F007013									PHASIBEAM10F007718									PHASIBEAM10F005994
PHASIBEAM10F009479		GO:0016558	protein import into peroxisome matrix	23	2	0.35	0.0473		PHASIBEAM10F007014									PHASIBEAM10F007719									PHASIBEAM10F006319
PHASIBEAM10F009485		GO:0046434	organophosphate catabolic process	717	17	10.91	0.0474		PHASIBEAM10F007015									PHASIBEAM10F007723									PHASIBEAM10F006320
PHASIBEAM10F009486		GO:0009116	nucleoside metabolic process	827	19	12.59	0.0486		PHASIBEAM10F007247									PHASIBEAM10F007732									PHASIBEAM10F006321
PHASIBEAM10F009487		GO:0006793	phosphorus metabolic process	3227	60	49.12	0.0495		PHASIBEAM10F007248									PHASIBEAM10F007733									PHASIBEAM10F006322
PHASIBEAM10F009488		GO:0072521	purine-containing compound metabolic pro...	830	19	12.63	0.05		PHASIBEAM10F007249									PHASIBEAM10F007734									PHASIBEAM10F006462
PHASIBEAM10F009489									PHASIBEAM10F007250									PHASIBEAM10F007735									PHASIBEAM10F006463
PHASIBEAM10F009490									PHASIBEAM10F007440									PHASIBEAM10F007779									PHASIBEAM10F006464
PHASIBEAM10F009491									PHASIBEAM10F007441									PHASIBEAM10F007780									PHASIBEAM10F006465
PHASIBEAM10F009686									PHASIBEAM10F007723									PHASIBEAM10F007781									PHASIBEAM10F006466
PHASIBEAM10F009687									PHASIBEAM10F007724									PHASIBEAM10F007782									PHASIBEAM10F006467
PHASIBEAM10F009688									PHASIBEAM10F007774									PHASIBEAM10F007783									PHASIBEAM10F006468
PHASIBEAM10F009689									PHASIBEAM10F007775									PHASIBEAM10F007784									PHASIBEAM10F006469
PHASIBEAM10F009706									PHASIBEAM10F007776									PHASIBEAM10F007785									PHASIBEAM10F006470
PHASIBEAM10F009707									PHASIBEAM10F007777									PHASIBEAM10F007798									PHASIBEAM10F007021
PHASIBEAM10F009708									PHASIBEAM10F007794									PHASIBEAM10F007909									PHASIBEAM10F007022
PHASIBEAM10F009709									PHASIBEAM10F007795									PHASIBEAM10F007910									PHASIBEAM10F007023
PHASIBEAM10F009990									PHASIBEAM10F007942									PHASIBEAM10F007911									PHASIBEAM10F007024
PHASIBEAM10F009991									PHASIBEAM10F007943									PHASIBEAM10F007912									PHASIBEAM10F007171
PHASIBEAM10F009992									PHASIBEAM10F007944									PHASIBEAM10F007920									PHASIBEAM10F007201
PHASIBEAM10F009993									PHASIBEAM10F007945									PHASIBEAM10F007936									PHASIBEAM10F007202
PHASIBEAM10F009995									PHASIBEAM10F007946									PHASIBEAM10F007937									PHASIBEAM10F007203
PHASIBEAM10F009996									PHASIBEAM10F007947									PHASIBEAM10F007938									PHASIBEAM10F007204
PHASIBEAM10F010031									PHASIBEAM10F007956									PHASIBEAM10F007939									PHASIBEAM10F007205
PHASIBEAM10F010032									PHASIBEAM10F008015									PHASIBEAM10F007941									PHASIBEAM10F007206
PHASIBEAM10F010034									PHASIBEAM10F008016									PHASIBEAM10F007942									PHASIBEAM10F007207
PHASIBEAM10F010036									PHASIBEAM10F008017									PHASIBEAM10F007943									PHASIBEAM10F007443
PHASIBEAM10F010037									PHASIBEAM10F008018									PHASIBEAM10F007944									PHASIBEAM10F007783
PHASIBEAM10F010085									PHASIBEAM10F008019									PHASIBEAM10F007945									PHASIBEAM10F007784
PHASIBEAM10F010321									PHASIBEAM10F008136									PHASIBEAM10F007946									PHASIBEAM10F007785
PHASIBEAM10F010322									PHASIBEAM10F008137									PHASIBEAM10F007947									PHASIBEAM10F007786
PHASIBEAM10F010323									PHASIBEAM10F008138									PHASIBEAM10F007953									PHASIBEAM10F007787
PHASIBEAM10F011104									PHASIBEAM10F008293									PHASIBEAM10F007954									PHASIBEAM10F007788
PHASIBEAM10F011105									PHASIBEAM10F008526									PHASIBEAM10F007956									PHASIBEAM10F007789
PHASIBEAM10F011106									PHASIBEAM10F008527									PHASIBEAM10F007957									PHASIBEAM10F007790
PHASIBEAM10F011107									PHASIBEAM10F008528									PHASIBEAM10F007958									PHASIBEAM10F007791
PHASIBEAM10F011210									PHASIBEAM10F008529									PHASIBEAM10F007959									PHASIBEAM10F007792
PHASIBEAM10F011586									PHASIBEAM10F008530									PHASIBEAM10F007960									PHASIBEAM10F008153
PHASIBEAM10F012265									PHASIBEAM10F008876									PHASIBEAM10F007961									PHASIBEAM10F008154
PHASIBEAM10F012266									PHASIBEAM10F008877									PHASIBEAM10F008136									PHASIBEAM10F008155
PHASIBEAM10F012309									PHASIBEAM10F008878									PHASIBEAM10F008137									PHASIBEAM10F008156
PHASIBEAM10F012317									PHASIBEAM10F008879									PHASIBEAM10F008138									PHASIBEAM10F008620
PHASIBEAM10F012573									PHASIBEAM10F008946									PHASIBEAM10F008139									PHASIBEAM10F008621
PHASIBEAM10F012602									PHASIBEAM10F008947									PHASIBEAM10F008140									PHASIBEAM10F008696
PHASIBEAM10F012603									PHASIBEAM10F008948									PHASIBEAM10F008141									PHASIBEAM10F008697
PHASIBEAM10F012604									PHASIBEAM10F009128									PHASIBEAM10F008289									PHASIBEAM10F008698
PHASIBEAM10F012662									PHASIBEAM10F009648									PHASIBEAM10F008290									PHASIBEAM10F008776
PHASIBEAM10F012663									PHASIBEAM10F009681									PHASIBEAM10F008291									PHASIBEAM10F008797
PHASIBEAM10F012664									PHASIBEAM10F009682									PHASIBEAM10F008300									PHASIBEAM10F008961
PHASIBEAM10F012861									PHASIBEAM10F009683									PHASIBEAM10F008306									PHASIBEAM10F008962
PHASIBEAM10F012862									PHASIBEAM10F009684									PHASIBEAM10F008307									PHASIBEAM10F008963
PHASIBEAM10F012863									PHASIBEAM10F009789									PHASIBEAM10F008336									PHASIBEAM10F008964
PHASIBEAM10F012864									PHASIBEAM10F009790									PHASIBEAM10F008337									PHASIBEAM10F008965
PHASIBEAM10F012919									PHASIBEAM10F009791									PHASIBEAM10F008338									PHASIBEAM10F009085
PHASIBEAM10F012937									PHASIBEAM10F009792									PHASIBEAM10F008340									PHASIBEAM10F009095
PHASIBEAM10F012938									PHASIBEAM10F009793									PHASIBEAM10F008341									PHASIBEAM10F009877
PHASIBEAM10F012939									PHASIBEAM10F010137									PHASIBEAM10F008342									PHASIBEAM10F010096
PHASIBEAM10F012940									PHASIBEAM10F010138									PHASIBEAM10F008343									PHASIBEAM10F010098
PHASIBEAM10F012941									PHASIBEAM10F010139									PHASIBEAM10F008344									PHASIBEAM10F010099
PHASIBEAM10F012942									PHASIBEAM10F010140									PHASIBEAM10F008345									PHASIBEAM10F010100
PHASIBEAM10F012943									PHASIBEAM10F010975									PHASIBEAM10F008346									PHASIBEAM10F010529
PHASIBEAM10F012944									PHASIBEAM10F010976									PHASIBEAM10F008347									PHASIBEAM10F010530
PHASIBEAM10F012945									PHASIBEAM10F011530									PHASIBEAM10F008348									PHASIBEAM10F010531
PHASIBEAM10F012946									PHASIBEAM10F011956									PHASIBEAM10F008349									PHASIBEAM10F010685
PHASIBEAM10F013049									PHASIBEAM10F011957									PHASIBEAM10F008350									PHASIBEAM10F010686
PHASIBEAM10F013062									PHASIBEAM10F011958									PHASIBEAM10F008646									PHASIBEAM10F010687
PHASIBEAM10F013063									PHASIBEAM10F011959									PHASIBEAM10F008728									PHASIBEAM10F010688
PHASIBEAM10F013064									PHASIBEAM10F011961									PHASIBEAM10F008729									PHASIBEAM10F011142
PHASIBEAM10F013065									PHASIBEAM10F011962									PHASIBEAM10F008970									PHASIBEAM10F011143
PHASIBEAM10F013066									PHASIBEAM10F012074									PHASIBEAM10F008979									PHASIBEAM10F011144
PHASIBEAM10F013067									PHASIBEAM10F012075									PHASIBEAM10F008980									PHASIBEAM10F011145
PHASIBEAM10F013068									PHASIBEAM10F012148									PHASIBEAM10F008981									PHASIBEAM10F011146
PHASIBEAM10F013069									PHASIBEAM10F012172									PHASIBEAM10F008982									PHASIBEAM10F011147
PHASIBEAM10F013070									PHASIBEAM10F012572									PHASIBEAM10F008983									PHASIBEAM10F011148
PHASIBEAM10F013156									PHASIBEAM10F012576									PHASIBEAM10F009042									PHASIBEAM10F011149
PHASIBEAM10F013157									PHASIBEAM10F012577									PHASIBEAM10F009043									PHASIBEAM10F011200
PHASIBEAM10F013158									PHASIBEAM10F013017									PHASIBEAM10F009044									PHASIBEAM10F011460
PHASIBEAM10F013159									PHASIBEAM10F013018									PHASIBEAM10F009424									PHASIBEAM10F011463
PHASIBEAM10F013291									PHASIBEAM10F013019									PHASIBEAM10F009426									PHASIBEAM10F011464
PHASIBEAM10F013298									PHASIBEAM10F013077									PHASIBEAM10F009427									PHASIBEAM10F011465
PHASIBEAM10F013299									PHASIBEAM10F013078									PHASIBEAM10F009428									PHASIBEAM10F011474
PHASIBEAM10F013631									PHASIBEAM10F013095									PHASIBEAM10F009471									PHASIBEAM10F011475
PHASIBEAM10F013685									PHASIBEAM10F013098									PHASIBEAM10F009472									PHASIBEAM10F011476
PHASIBEAM10F013712									PHASIBEAM10F013099									PHASIBEAM10F009473									PHASIBEAM10F011477
PHASIBEAM10F013713									PHASIBEAM10F013930									PHASIBEAM10F009474									PHASIBEAM10F011478
PHASIBEAM10F014077									PHASIBEAM10F014006									PHASIBEAM10F009475									PHASIBEAM10F012133
PHASIBEAM10F014078									PHASIBEAM10F014007									PHASIBEAM10F009476									PHASIBEAM10F012135
PHASIBEAM10F014079									PHASIBEAM10F014008									PHASIBEAM10F009477									PHASIBEAM10F012176
PHASIBEAM10F014080									PHASIBEAM10F014009									PHASIBEAM10F009694									PHASIBEAM10F012207
PHASIBEAM10F014316									PHASIBEAM10F014039									PHASIBEAM10F009695									PHASIBEAM10F012208
PHASIBEAM10F014366									PHASIBEAM10F014040									PHASIBEAM10F009696									PHASIBEAM10F012222
PHASIBEAM10F014367									PHASIBEAM10F014041									PHASIBEAM10F009710									PHASIBEAM10F012227
PHASIBEAM10F014368									PHASIBEAM10F014042									PHASIBEAM10F009711									PHASIBEAM10F012228
PHASIBEAM10F014369									PHASIBEAM10F014043									PHASIBEAM10F009712									PHASIBEAM10F012412
PHASIBEAM10F014370									PHASIBEAM10F014370									PHASIBEAM10F009713									PHASIBEAM10F012413
PHASIBEAM10F014371									PHASIBEAM10F014371									PHASIBEAM10F009714									PHASIBEAM10F012414
PHASIBEAM10F014372									PHASIBEAM10F014372									PHASIBEAM10F009715									PHASIBEAM10F012516
PHASIBEAM10F014766									PHASIBEAM10F015101									PHASIBEAM10F009947									PHASIBEAM10F012557
PHASIBEAM10F014767									PHASIBEAM10F015102									PHASIBEAM10F009948									PHASIBEAM10F013006
PHASIBEAM10F014768									PHASIBEAM10F015103									PHASIBEAM10F009949									PHASIBEAM10F013007
PHASIBEAM10F014769									PHASIBEAM10F015104									PHASIBEAM10F009992									PHASIBEAM10F013008
PHASIBEAM10F014770									PHASIBEAM10F015105									PHASIBEAM10F009993									PHASIBEAM10F013009
PHASIBEAM10F014789									PHASIBEAM10F015168									PHASIBEAM10F009996									PHASIBEAM10F013010
PHASIBEAM10F014947									PHASIBEAM10F015169									PHASIBEAM10F009999									PHASIBEAM10F013011
PHASIBEAM10F014948									PHASIBEAM10F015170									PHASIBEAM10F010000									PHASIBEAM10F013012
PHASIBEAM10F014949									PHASIBEAM10F015171									PHASIBEAM10F010001									PHASIBEAM10F013155
PHASIBEAM10F014950									PHASIBEAM10F015192									PHASIBEAM10F010002									PHASIBEAM10F013562
PHASIBEAM10F015036									PHASIBEAM10F015193									PHASIBEAM10F010108									PHASIBEAM10F013563
PHASIBEAM10F015471									PHASIBEAM10F015635									PHASIBEAM10F010109									PHASIBEAM10F013564
PHASIBEAM10F015472									PHASIBEAM10F015636									PHASIBEAM10F010110									PHASIBEAM10F013580
PHASIBEAM10F015473									PHASIBEAM10F015637									PHASIBEAM10F010112									PHASIBEAM10F013581
PHASIBEAM10F015474									PHASIBEAM10F015638									PHASIBEAM10F010113									PHASIBEAM10F013582
PHASIBEAM10F015475									PHASIBEAM10F015639									PHASIBEAM10F010353									PHASIBEAM10F013583
PHASIBEAM10F015476									PHASIBEAM10F015903									PHASIBEAM10F010354									PHASIBEAM10F014037
PHASIBEAM10F015477									PHASIBEAM10F015978									PHASIBEAM10F010355									PHASIBEAM10F014038
PHASIBEAM10F015560									PHASIBEAM10F015979									PHASIBEAM10F010402									PHASIBEAM10F014081
PHASIBEAM10F016008									PHASIBEAM10F015980									PHASIBEAM10F010750									PHASIBEAM10F014082
PHASIBEAM10F016009									PHASIBEAM10F016033									PHASIBEAM10F010751									PHASIBEAM10F014083
PHASIBEAM10F016010									PHASIBEAM10F016034									PHASIBEAM10F010773									PHASIBEAM10F014084
PHASIBEAM10F016011									PHASIBEAM10F016035									PHASIBEAM10F011115									PHASIBEAM10F014085
PHASIBEAM10F016012									PHASIBEAM10F016053									PHASIBEAM10F011116									PHASIBEAM10F014086
PHASIBEAM10F016031									PHASIBEAM10F016054									PHASIBEAM10F011117									PHASIBEAM10F014175
PHASIBEAM10F016032									PHASIBEAM10F016055									PHASIBEAM10F011118									PHASIBEAM10F014176
PHASIBEAM10F016033									PHASIBEAM10F016301									PHASIBEAM10F011622									PHASIBEAM10F014177
PHASIBEAM10F016221									PHASIBEAM10F016302									PHASIBEAM10F011623									PHASIBEAM10F014178
PHASIBEAM10F016222									PHASIBEAM10F016463									PHASIBEAM10F011624									PHASIBEAM10F014431
PHASIBEAM10F016225									PHASIBEAM10F016464									PHASIBEAM10F011625									PHASIBEAM10F014432
PHASIBEAM10F016277									PHASIBEAM10F016465									PHASIBEAM10F011626									PHASIBEAM10F014433
PHASIBEAM10F016289									PHASIBEAM10F016521									PHASIBEAM10F011627									PHASIBEAM10F014434
PHASIBEAM10F016290									PHASIBEAM10F016614									PHASIBEAM10F011874									PHASIBEAM10F014435
PHASIBEAM10F016291									PHASIBEAM10F016629									PHASIBEAM10F011875									PHASIBEAM10F014662
PHASIBEAM10F016292									PHASIBEAM10F016630									PHASIBEAM10F012941									PHASIBEAM10F014663
PHASIBEAM10F016293									PHASIBEAM10F016887									PHASIBEAM10F012942									PHASIBEAM10F014664
PHASIBEAM10F016517									PHASIBEAM10F016888									PHASIBEAM10F012943									PHASIBEAM10F014665
PHASIBEAM10F016518									PHASIBEAM10F016889									PHASIBEAM10F012944									PHASIBEAM10F014666
PHASIBEAM10F016519									PHASIBEAM10F016946									PHASIBEAM10F012945									PHASIBEAM10F014673
PHASIBEAM10F016520									PHASIBEAM10F016947									PHASIBEAM10F012946									PHASIBEAM10F014687
PHASIBEAM10F016521									PHASIBEAM10F017198									PHASIBEAM10F012951									PHASIBEAM10F014688
PHASIBEAM10F016526									PHASIBEAM10F017199									PHASIBEAM10F012952									PHASIBEAM10F014809
PHASIBEAM10F016639									PHASIBEAM10F017200									PHASIBEAM10F012953									PHASIBEAM10F014810
PHASIBEAM10F016640									PHASIBEAM10F017201									PHASIBEAM10F012957									PHASIBEAM10F014811
PHASIBEAM10F016649									PHASIBEAM10F017202									PHASIBEAM10F012958									PHASIBEAM10F014879
PHASIBEAM10F016650									PHASIBEAM10F017391									PHASIBEAM10F012959									PHASIBEAM10F014880
PHASIBEAM10F016651									PHASIBEAM10F017411									PHASIBEAM10F012960									PHASIBEAM10F014881
PHASIBEAM10F016652									PHASIBEAM10F017412									PHASIBEAM10F012962									PHASIBEAM10F014882
PHASIBEAM10F016653									PHASIBEAM10F017413									PHASIBEAM10F012963									PHASIBEAM10F015641
PHASIBEAM10F016654									PHASIBEAM10F017414									PHASIBEAM10F012989									PHASIBEAM10F015642
PHASIBEAM10F016999									PHASIBEAM10F017415									PHASIBEAM10F012993									PHASIBEAM10F015643
PHASIBEAM10F017198									PHASIBEAM10F017416									PHASIBEAM10F012994									PHASIBEAM10F015644
PHASIBEAM10F017199									PHASIBEAM10F017417									PHASIBEAM10F012995									PHASIBEAM10F015785
PHASIBEAM10F017200									PHASIBEAM10F017625									PHASIBEAM10F012996									PHASIBEAM10F015990
PHASIBEAM10F017201									PHASIBEAM10F017626									PHASIBEAM10F013050									PHASIBEAM10F015991
PHASIBEAM10F017202									PHASIBEAM10F017627									PHASIBEAM10F013051									PHASIBEAM10F016110
PHASIBEAM10F017403									PHASIBEAM10F017628									PHASIBEAM10F013052									PHASIBEAM10F016111
PHASIBEAM10F017404									PHASIBEAM10F017630									PHASIBEAM10F013071									PHASIBEAM10F016286
PHASIBEAM10F017523									PHASIBEAM10F017631									PHASIBEAM10F013072									PHASIBEAM10F016913
PHASIBEAM10F017524									PHASIBEAM10F017661									PHASIBEAM10F013078									PHASIBEAM10F016914
PHASIBEAM10F017849									PHASIBEAM10F017662									PHASIBEAM10F013298									PHASIBEAM10F017398
PHASIBEAM10F017850									PHASIBEAM10F017783									PHASIBEAM10F013961									PHASIBEAM10F017399
PHASIBEAM10F017851									PHASIBEAM10F017784									PHASIBEAM10F014082									PHASIBEAM10F017573
PHASIBEAM10F017852									PHASIBEAM10F018288									PHASIBEAM10F014083									PHASIBEAM10F017574
PHASIBEAM10F017853									PHASIBEAM10F018331									PHASIBEAM10F014084									PHASIBEAM10F017827
PHASIBEAM10F017854									PHASIBEAM10F018332									PHASIBEAM10F014299									PHASIBEAM10F017880
PHASIBEAM10F018055									PHASIBEAM10F018333									PHASIBEAM10F014300									PHASIBEAM10F017881
PHASIBEAM10F018062									PHASIBEAM10F018404									PHASIBEAM10F014301									PHASIBEAM10F017882
PHASIBEAM10F018063									PHASIBEAM10F018699									PHASIBEAM10F014302									PHASIBEAM10F017883
PHASIBEAM10F018064									PHASIBEAM10F018700									PHASIBEAM10F014357									PHASIBEAM10F018699
PHASIBEAM10F018065									PHASIBEAM10F018726									PHASIBEAM10F014358									PHASIBEAM10F018700
PHASIBEAM10F018183									PHASIBEAM10F018736									PHASIBEAM10F014359									PHASIBEAM10F018986
PHASIBEAM10F018184									PHASIBEAM10F018737									PHASIBEAM10F014426									PHASIBEAM10F018987
PHASIBEAM10F018185									PHASIBEAM10F018738									PHASIBEAM10F014427									PHASIBEAM10F018988
PHASIBEAM10F018186									PHASIBEAM10F018739									PHASIBEAM10F014428									PHASIBEAM10F018989
PHASIBEAM10F018188									PHASIBEAM10F019103									PHASIBEAM10F014429									PHASIBEAM10F018990
PHASIBEAM10F018189									PHASIBEAM10F019104									PHASIBEAM10F014439									PHASIBEAM10F019065
PHASIBEAM10F018235									PHASIBEAM10F019105									PHASIBEAM10F014440									PHASIBEAM10F019066
PHASIBEAM10F018236									PHASIBEAM10F019106									PHASIBEAM10F014441									PHASIBEAM10F019067
PHASIBEAM10F018237									PHASIBEAM10F019107									PHASIBEAM10F014447									PHASIBEAM10F019358
PHASIBEAM10F018288									PHASIBEAM10F019108									PHASIBEAM10F014448									PHASIBEAM10F019796
PHASIBEAM10F018404									PHASIBEAM10F019109									PHASIBEAM10F014449									PHASIBEAM10F019797
PHASIBEAM10F018552									PHASIBEAM10F019110									PHASIBEAM10F014450									PHASIBEAM10F019798
PHASIBEAM10F018726									PHASIBEAM10F019111									PHASIBEAM10F014451									PHASIBEAM10F019799
PHASIBEAM10F018729									PHASIBEAM10F019112									PHASIBEAM10F014558									PHASIBEAM10F019800
PHASIBEAM10F018793									PHASIBEAM10F019113									PHASIBEAM10F014559									PHASIBEAM10F019801
PHASIBEAM10F018794									PHASIBEAM10F019114									PHASIBEAM10F014560									PHASIBEAM10F019802
PHASIBEAM10F018795									PHASIBEAM10F019122									PHASIBEAM10F014561									PHASIBEAM10F019803
PHASIBEAM10F018796									PHASIBEAM10F019123									PHASIBEAM10F014562									PHASIBEAM10F019804
PHASIBEAM10F018807									PHASIBEAM10F019137									PHASIBEAM10F014577									PHASIBEAM10F019867
PHASIBEAM10F018808									PHASIBEAM10F019138									PHASIBEAM10F014578									PHASIBEAM10F020208
PHASIBEAM10F018813									PHASIBEAM10F019142									PHASIBEAM10F014579									PHASIBEAM10F020209
PHASIBEAM10F018814									PHASIBEAM10F019143									PHASIBEAM10F014580									PHASIBEAM10F020210
PHASIBEAM10F018815									PHASIBEAM10F019790									PHASIBEAM10F014581									PHASIBEAM10F020300
PHASIBEAM10F018854									PHASIBEAM10F019945									PHASIBEAM10F014582									PHASIBEAM10F020312
PHASIBEAM10F018855									PHASIBEAM10F019946									PHASIBEAM10F014583									PHASIBEAM10F020313
PHASIBEAM10F018932									PHASIBEAM10F019947									PHASIBEAM10F014584									PHASIBEAM10F020314
PHASIBEAM10F018933									PHASIBEAM10F019987									PHASIBEAM10F014585									PHASIBEAM10F020786
PHASIBEAM10F018934									PHASIBEAM10F019988									PHASIBEAM10F014586									PHASIBEAM10F020787
PHASIBEAM10F018935									PHASIBEAM10F019989									PHASIBEAM10F014587									PHASIBEAM10F020899
PHASIBEAM10F018936									PHASIBEAM10F020531									PHASIBEAM10F014897									PHASIBEAM10F020900
PHASIBEAM10F019590									PHASIBEAM10F020535									PHASIBEAM10F015129									PHASIBEAM10F021070
PHASIBEAM10F019591									PHASIBEAM10F020613									PHASIBEAM10F015130									PHASIBEAM10F021072
PHASIBEAM10F019592									PHASIBEAM10F020834									PHASIBEAM10F015480									PHASIBEAM10F021073
PHASIBEAM10F019594									PHASIBEAM10F020835									PHASIBEAM10F015481									PHASIBEAM10F021074
PHASIBEAM10F019870									PHASIBEAM10F020836									PHASIBEAM10F015482									PHASIBEAM10F021075
PHASIBEAM10F019871									PHASIBEAM10F020950									PHASIBEAM10F015483									PHASIBEAM10F021076
PHASIBEAM10F019986									PHASIBEAM10F020951									PHASIBEAM10F015526									PHASIBEAM10F021151
PHASIBEAM10F019987									PHASIBEAM10F021000									PHASIBEAM10F015527									PHASIBEAM10F021152
PHASIBEAM10F019988									PHASIBEAM10F021001									PHASIBEAM10F015528									PHASIBEAM10F021154
PHASIBEAM10F019989									PHASIBEAM10F021002									PHASIBEAM10F015652									PHASIBEAM10F021155
PHASIBEAM10F020288									PHASIBEAM10F021139									PHASIBEAM10F015653									PHASIBEAM10F021156
PHASIBEAM10F020289									PHASIBEAM10F021142									PHASIBEAM10F015655									PHASIBEAM10F021194
PHASIBEAM10F020290									PHASIBEAM10F021327									PHASIBEAM10F015656									PHASIBEAM10F021195
PHASIBEAM10F020366									PHASIBEAM10F021708									PHASIBEAM10F015669									PHASIBEAM10F021750
PHASIBEAM10F020367									PHASIBEAM10F021709									PHASIBEAM10F015670									PHASIBEAM10F021813
PHASIBEAM10F020498									PHASIBEAM10F021710									PHASIBEAM10F015671									PHASIBEAM10F021814
PHASIBEAM10F020499									PHASIBEAM10F021711									PHASIBEAM10F015672									PHASIBEAM10F021815
PHASIBEAM10F020500									PHASIBEAM10F021712									PHASIBEAM10F015673									PHASIBEAM10F021816
PHASIBEAM10F020511									PHASIBEAM10F021713									PHASIBEAM10F016000									PHASIBEAM10F021817
PHASIBEAM10F020512									PHASIBEAM10F021714									PHASIBEAM10F016002									PHASIBEAM10F021868
PHASIBEAM10F020513									PHASIBEAM10F021852									PHASIBEAM10F016003									PHASIBEAM10F021948
PHASIBEAM10F020514									PHASIBEAM10F021853									PHASIBEAM10F016004									PHASIBEAM10F021949
PHASIBEAM10F020515									PHASIBEAM10F021854									PHASIBEAM10F016084									PHASIBEAM10F022243
PHASIBEAM10F020516									PHASIBEAM10F021855									PHASIBEAM10F016289									PHASIBEAM10F022306
PHASIBEAM10F020517									PHASIBEAM10F021856									PHASIBEAM10F016290									PHASIBEAM10F022307
PHASIBEAM10F020528									PHASIBEAM10F021914									PHASIBEAM10F016291									PHASIBEAM10F022308
PHASIBEAM10F020529									PHASIBEAM10F021915									PHASIBEAM10F016391									PHASIBEAM10F022629
PHASIBEAM10F020605									PHASIBEAM10F021957									PHASIBEAM10F016521									PHASIBEAM10F022630
PHASIBEAM10F020606									PHASIBEAM10F021958									PHASIBEAM10F016629									PHASIBEAM10F023013
PHASIBEAM10F020798									PHASIBEAM10F021959									PHASIBEAM10F016695									PHASIBEAM10F023014
PHASIBEAM10F021293									PHASIBEAM10F021960									PHASIBEAM10F016701									PHASIBEAM10F023140
PHASIBEAM10F021325									PHASIBEAM10F022055									PHASIBEAM10F016764									PHASIBEAM10F023141
PHASIBEAM10F021326									PHASIBEAM10F022216									PHASIBEAM10F016988									PHASIBEAM10F023142
PHASIBEAM10F021335									PHASIBEAM10F022280									PHASIBEAM10F016989									PHASIBEAM10F023143
PHASIBEAM10F021336									PHASIBEAM10F022396									PHASIBEAM10F016991									PHASIBEAM10F023144
PHASIBEAM10F021497									PHASIBEAM10F022397									PHASIBEAM10F017003									PHASIBEAM10F023325
PHASIBEAM10F021498									PHASIBEAM10F022398									PHASIBEAM10F017004									PHASIBEAM10F023327
PHASIBEAM10F021499									PHASIBEAM10F022480									PHASIBEAM10F017009									PHASIBEAM10F023328
PHASIBEAM10F021506									PHASIBEAM10F022481									PHASIBEAM10F017010									PHASIBEAM10F023329
PHASIBEAM10F021507									PHASIBEAM10F022482									PHASIBEAM10F017011									PHASIBEAM10F023335
PHASIBEAM10F021508									PHASIBEAM10F022483									PHASIBEAM10F017197									PHASIBEAM10F023663
PHASIBEAM10F021718									PHASIBEAM10F022604									PHASIBEAM10F017198									PHASIBEAM10F023664
PHASIBEAM10F021719									PHASIBEAM10F022605									PHASIBEAM10F017199									PHASIBEAM10F023665
PHASIBEAM10F021785									PHASIBEAM10F022606									PHASIBEAM10F017200									PHASIBEAM10F023812
PHASIBEAM10F021786									PHASIBEAM10F022607									PHASIBEAM10F017201									PHASIBEAM10F023813
PHASIBEAM10F021787									PHASIBEAM10F022608									PHASIBEAM10F017202									PHASIBEAM10F023829
PHASIBEAM10F022153									PHASIBEAM10F022609									PHASIBEAM10F017203									PHASIBEAM10F023830
PHASIBEAM10F022387									PHASIBEAM10F022914									PHASIBEAM10F017204									PHASIBEAM10F023895
PHASIBEAM10F022388									PHASIBEAM10F022915									PHASIBEAM10F017205									PHASIBEAM10F023896
PHASIBEAM10F022668									PHASIBEAM10F022916									PHASIBEAM10F017206									PHASIBEAM10F024150
PHASIBEAM10F022996									PHASIBEAM10F023551									PHASIBEAM10F017207									PHASIBEAM10F024151
PHASIBEAM10F022997									PHASIBEAM10F023715									PHASIBEAM10F017314									PHASIBEAM10F024152
PHASIBEAM10F022998									PHASIBEAM10F023716									PHASIBEAM10F017315									PHASIBEAM10F024153
PHASIBEAM10F023216									PHASIBEAM10F023783									PHASIBEAM10F017316									PHASIBEAM10F024213
PHASIBEAM10F023217									PHASIBEAM10F023784									PHASIBEAM10F017317									PHASIBEAM10F024214
PHASIBEAM10F023218									PHASIBEAM10F023785									PHASIBEAM10F017318									PHASIBEAM10F024215
PHASIBEAM10F023219									PHASIBEAM10F023786									PHASIBEAM10F017495									PHASIBEAM10F024216
PHASIBEAM10F023220									PHASIBEAM10F023787									PHASIBEAM10F017496									PHASIBEAM10F024217
PHASIBEAM10F023221									PHASIBEAM10F023788									PHASIBEAM10F017497									PHASIBEAM10F024218
PHASIBEAM10F023222									PHASIBEAM10F023941									PHASIBEAM10F017498									PHASIBEAM10F024219
PHASIBEAM10F023630									PHASIBEAM10F023942									PHASIBEAM10F017499									PHASIBEAM10F024220
PHASIBEAM10F023783									PHASIBEAM10F023943									PHASIBEAM10F017500									PHASIBEAM10F024679
PHASIBEAM10F023784									PHASIBEAM10F024046									PHASIBEAM10F017501									PHASIBEAM10F024680
PHASIBEAM10F023785									PHASIBEAM10F024047									PHASIBEAM10F017511									PHASIBEAM10F024695
PHASIBEAM10F023786									PHASIBEAM10F024048									PHASIBEAM10F017512									PHASIBEAM10F024696
PHASIBEAM10F023787									PHASIBEAM10F024049									PHASIBEAM10F017795									PHASIBEAM10F024697
PHASIBEAM10F023788									PHASIBEAM10F024050									PHASIBEAM10F018288									PHASIBEAM10F024782
PHASIBEAM10F023789									PHASIBEAM10F024089									PHASIBEAM10F018404									PHASIBEAM10F024783
PHASIBEAM10F023790									PHASIBEAM10F024090									PHASIBEAM10F018543									PHASIBEAM10F024888
PHASIBEAM10F023791									PHASIBEAM10F024194									PHASIBEAM10F018682									PHASIBEAM10F024889
PHASIBEAM10F023794									PHASIBEAM10F024195									PHASIBEAM10F018683									PHASIBEAM10F024890
PHASIBEAM10F023803									PHASIBEAM10F024196									PHASIBEAM10F018684									PHASIBEAM10F024891
PHASIBEAM10F023804									PHASIBEAM10F024197									PHASIBEAM10F018726									PHASIBEAM10F025028
PHASIBEAM10F023881									PHASIBEAM10F024198									PHASIBEAM10F018736									PHASIBEAM10F025029
PHASIBEAM10F023882									PHASIBEAM10F024199									PHASIBEAM10F018737									PHASIBEAM10F025036
PHASIBEAM10F023883									PHASIBEAM10F024320									PHASIBEAM10F018738									PHASIBEAM10F025037
PHASIBEAM10F023884									PHASIBEAM10F024321									PHASIBEAM10F018999									PHASIBEAM10F025038
PHASIBEAM10F023885									PHASIBEAM10F024322									PHASIBEAM10F019000									PHASIBEAM10F025039
PHASIBEAM10F024044									PHASIBEAM10F024330									PHASIBEAM10F019001									PHASIBEAM10F025040
PHASIBEAM10F024045									PHASIBEAM10F024552									PHASIBEAM10F019002									PHASIBEAM10F025669
PHASIBEAM10F024401									PHASIBEAM10F024553									PHASIBEAM10F019003									PHASIBEAM10F025670
PHASIBEAM10F024402									PHASIBEAM10F024554									PHASIBEAM10F019007									PHASIBEAM10F025671
PHASIBEAM10F024403									PHASIBEAM10F024555									PHASIBEAM10F019008									PHASIBEAM10F025672
PHASIBEAM10F024649									PHASIBEAM10F024651									PHASIBEAM10F019099									PHASIBEAM10F025673
PHASIBEAM10F024650									PHASIBEAM10F024652									PHASIBEAM10F019685									PHASIBEAM10F025995
PHASIBEAM10F024651									PHASIBEAM10F024653									PHASIBEAM10F019686									PHASIBEAM10F026001
PHASIBEAM10F024652									PHASIBEAM10F024654									PHASIBEAM10F019687									PHASIBEAM10F026002
PHASIBEAM10F024653									PHASIBEAM10F024655									PHASIBEAM10F019834									PHASIBEAM10F026888
PHASIBEAM10F024928									PHASIBEAM10F024656									PHASIBEAM10F019835									PHASIBEAM10F026889
PHASIBEAM10F024929									PHASIBEAM10F024944									PHASIBEAM10F019836									PHASIBEAM10F026890
PHASIBEAM10F024930									PHASIBEAM10F024945									PHASIBEAM10F019837									PHASIBEAM10F026891
PHASIBEAM10F024931									PHASIBEAM10F024946									PHASIBEAM10F019838
PHASIBEAM10F025030									PHASIBEAM10F024947									PHASIBEAM10F019856
PHASIBEAM10F025031									PHASIBEAM10F024948									PHASIBEAM10F019864
PHASIBEAM10F025032									PHASIBEAM10F024949									PHASIBEAM10F019988
PHASIBEAM10F025033									PHASIBEAM10F024950									PHASIBEAM10F019989
PHASIBEAM10F025091									PHASIBEAM10F024951									PHASIBEAM10F020571
PHASIBEAM10F025092									PHASIBEAM10F024952									PHASIBEAM10F020750
PHASIBEAM10F025214									PHASIBEAM10F024953									PHASIBEAM10F020751
PHASIBEAM10F025215									PHASIBEAM10F025069									PHASIBEAM10F020752
PHASIBEAM10F025216									PHASIBEAM10F025070									PHASIBEAM10F020753
PHASIBEAM10F025217									PHASIBEAM10F025071									PHASIBEAM10F020769
PHASIBEAM10F025225									PHASIBEAM10F025214									PHASIBEAM10F021053
PHASIBEAM10F025226									PHASIBEAM10F025215									PHASIBEAM10F021054
PHASIBEAM10F025229									PHASIBEAM10F025216									PHASIBEAM10F021067
PHASIBEAM10F025230									PHASIBEAM10F025220									PHASIBEAM10F021068
PHASIBEAM10F025360									PHASIBEAM10F025221									PHASIBEAM10F021069
PHASIBEAM10F025522									PHASIBEAM10F025222									PHASIBEAM10F021070
PHASIBEAM10F025523									PHASIBEAM10F025302									PHASIBEAM10F021072
PHASIBEAM10F025524									PHASIBEAM10F025303									PHASIBEAM10F022031
PHASIBEAM10F025694									PHASIBEAM10F025304									PHASIBEAM10F022590
PHASIBEAM10F026247									PHASIBEAM10F025305									PHASIBEAM10F022591
PHASIBEAM10F026248									PHASIBEAM10F025306									PHASIBEAM10F022592
PHASIBEAM10F026771									PHASIBEAM10F025307									PHASIBEAM10F022640
PHASIBEAM10F027009									PHASIBEAM10F025308									PHASIBEAM10F022641
PHASIBEAM10F027512									PHASIBEAM10F025309									PHASIBEAM10F022642
									PHASIBEAM10F025471									PHASIBEAM10F022643
									PHASIBEAM10F025472									PHASIBEAM10F022644
									PHASIBEAM10F025524									PHASIBEAM10F022645
									PHASIBEAM10F025525									PHASIBEAM10F022646
									PHASIBEAM10F025697									PHASIBEAM10F022647
									PHASIBEAM10F025698									PHASIBEAM10F022648
									PHASIBEAM10F025699									PHASIBEAM10F022649
									PHASIBEAM10F025700									PHASIBEAM10F022650
									PHASIBEAM10F025701									PHASIBEAM10F022651
									PHASIBEAM10F025702									PHASIBEAM10F022729
									PHASIBEAM10F025703									PHASIBEAM10F022730
									PHASIBEAM10F025830									PHASIBEAM10F023116
									PHASIBEAM10F025831									PHASIBEAM10F023117
									PHASIBEAM10F025833									PHASIBEAM10F023118
									PHASIBEAM10F026328									PHASIBEAM10F023119
									PHASIBEAM10F026329									PHASIBEAM10F023165
									PHASIBEAM10F026330									PHASIBEAM10F023166
									PHASIBEAM10F026842									PHASIBEAM10F023298
									PHASIBEAM10F026885									PHASIBEAM10F023594
									PHASIBEAM10F026886									PHASIBEAM10F023595
									PHASIBEAM10F026887									PHASIBEAM10F023596
									PHASIBEAM10F027087									PHASIBEAM10F023597
									PHASIBEAM10F027088									PHASIBEAM10F023598
																		PHASIBEAM10F023759
																		PHASIBEAM10F023760
																		PHASIBEAM10F023761
																		PHASIBEAM10F023762
																		PHASIBEAM10F023763
																		PHASIBEAM10F023781
																		PHASIBEAM10F023782
																		PHASIBEAM10F023783
																		PHASIBEAM10F023784
																		PHASIBEAM10F023785
																		PHASIBEAM10F023786
																		PHASIBEAM10F023787
																		PHASIBEAM10F023788
																		PHASIBEAM10F023796
																		PHASIBEAM10F023981
																		PHASIBEAM10F024479
																		PHASIBEAM10F024480
																		PHASIBEAM10F024494
																		PHASIBEAM10F024495
																		PHASIBEAM10F024979
																		PHASIBEAM10F025043
																		PHASIBEAM10F025044
																		PHASIBEAM10F025045
																		PHASIBEAM10F025091
																		PHASIBEAM10F025092
																		PHASIBEAM10F025215
																		PHASIBEAM10F025216
																		PHASIBEAM10F025220
																		PHASIBEAM10F025221
																		PHASIBEAM10F025222
																		PHASIBEAM10F025257
																		PHASIBEAM10F025258
																		PHASIBEAM10F025524
																		PHASIBEAM10F025525
																		PHASIBEAM10F025964
																		PHASIBEAM10F025965
																		PHASIBEAM10F025966
																		PHASIBEAM10F025967
																		PHASIBEAM10F026137
																		PHASIBEAM10F026138
																		PHASIBEAM10F026139
																		PHASIBEAM10F026140
																		PHASIBEAM10F026199
																		PHASIBEAM10F026200
																		PHASIBEAM10F026201
																		PHASIBEAM10F026202
																		PHASIBEAM10F026227
																		PHASIBEAM10F026228
																		PHASIBEAM10F026686
																		PHASIBEAM10F026687
																		PHASIBEAM10F027011
																		PHASIBEAM10F027012
																		PHASIBEAM10F027013
																		PHASIBEAM10F027014
																		PHASIBEAM10F027292
																		PHASIBEAM10F027293
																		PHASIBEAM10F027294
																		PHASIBEAM10F027295
																		PHASIBEAM10F027296
																		PHASIBEAM10F027297
																		PHASIBEAM10F027635
																		PHASIBEAM10F027701
																		PHASIBEAM10F027702
