# Supplementary material for: Genomic history of the origin and domestication of common bean unveils its closest sister species
Source: Genome Biol. 2017 Mar 29;18:60. doi: 10.1186/s13059-017-1190-6 (PMC5370463; doi:10.1186/s13059-017-1190-6)
Supplement: Supplementary file 7 — Table S16. PCGs and functional categories introgressing from wild into domesticated subpopulations. (XLSX 99 kb) [file 13059_2017_1190_MOESM7_ESM.xlsx]

## Sheet: Table S16
Table S16. Introgressed genes from wild MA subpopulations towards DMA. Enriched GO categories (node size ≥10; pval≤0.05) per triad are included in each case
North - DMA									South - DMA									Center - DMA									West - DMA
GeneID		GO.ID	Term	Annotated	Significant	Expected	classicFisher		GeneID		GO.ID	Term	Annotated	Significant	Expected	classicFisher		GeneID		GO.ID	Term	Annotated	Significant	Expected	classicFisher		GeneID		GO.ID	Term	Annotated	Significant	Expected	classicFisher
PHASIBEAM10F001147		GO:0015700	arsenite transport	11	4	0.15	1e-05		PHASIBEAM10F000975		GO:0009612	response to mechanical stimulus	28	3	0.25	0.0019		PHASIBEAM10F001234		GO:0035437	maintenance of protein localization in e...	10	3	0.19	0.00074		PHASIBEAM10F001147		GO:0048367	shoot system development	739	23	9.93	0.00016
PHASIBEAM10F001148		GO:0046685	response to arsenic-containing substance	17	4	0.23	6.9e-05		PHASIBEAM10F000976		GO:0048572	short-day photoperiodism	11	2	0.1	0.004		PHASIBEAM10F001235		GO:0072595	maintenance of protein localization in o...	11	3	0.21	0.001		PHASIBEAM10F001148		GO:0030154	cell differentiation	559	18	7.51	0.00056
PHASIBEAM10F001149		GO:0045229	external encapsulating structure organiz...	319	12	4.35	0.0015		PHASIBEAM10F000977		GO:0048575	short-day photoperiodism, flowering	11	2	0.1	0.004		PHASIBEAM10F001236		GO:0010160	formation of organ boundary	12	3	0.23	0.00131		PHASIBEAM10F001149		GO:0009639	response to red or far red light	188	9	2.53	0.00101
PHASIBEAM10F001150		GO:0071555	cell wall organization	280	10	3.82	0.0052		PHASIBEAM10F001147		GO:0009790	embryo development	368	9	3.23	0.0052		PHASIBEAM10F001237		GO:0010223	secondary shoot formation	12	3	0.23	0.00131		PHASIBEAM10F001150		GO:0009913	epidermal cell differentiation	236	10	3.17	0.00136
PHASIBEAM10F001625		GO:0022904	respiratory electron transport chain	26	3	0.35	0.0052		PHASIBEAM10F001148		GO:0055062	phosphate ion homeostasis	15	2	0.13	0.0075		PHASIBEAM10F001238		GO:0010346	shoot axis formation	12	3	0.23	0.00131		PHASIBEAM10F001151		GO:0030855	epithelial cell differentiation	236	10	3.17	0.00136
PHASIBEAM10F001626		GO:0065001	specification of axis polarity	32	3	0.44	0.0093		PHASIBEAM10F001149		GO:0072506	trivalent inorganic anion homeostasis	15	2	0.13	0.0075		PHASIBEAM10F001239		GO:0048859	formation of anatomical boundary	12	3	0.23	0.00131		PHASIBEAM10F001152		GO:0009908	flower development	462	15	6.21	0.00149
PHASIBEAM10F001627		GO:1901564	organonitrogen compound metabolic proces...	1731	35	23.59	0.011		PHASIBEAM10F001150		GO:0016998	cell wall macromolecule catabolic proces...	47	3	0.41	0.0081		PHASIBEAM10F001240		GO:0001763	morphogenesis of a branching structure	15	3	0.28	0.0026		PHASIBEAM10F001452		GO:0048513	organ development	1042	26	14	0.00168
PHASIBEAM10F001643		GO:0010380	regulation of chlorophyll biosynthetic p...	12	2	0.16	0.0112		PHASIBEAM10F001151		GO:0070838	divalent metal ion transport	95	4	0.83	0.0098		PHASIBEAM10F001241		GO:0042221	response to chemical	2341	61	44.43	0.00546		PHASIBEAM10F001453		GO:0090567	reproductive shoot system development	470	15	6.32	0.00176
PHASIBEAM10F001776		GO:0043043	peptide biosynthetic process	12	2	0.16	0.0112		PHASIBEAM10F001152		GO:0009900	dehiscence	19	2	0.17	0.0119		PHASIBEAM10F001242		GO:0009734	auxin-activated signaling pathway	148	8	2.81	0.00732		PHASIBEAM10F001454		GO:0048869	cellular developmental process	722	20	9.7	0.00178
PHASIBEAM10F001777		GO:0046128	purine ribonucleoside metabolic process	790	19	10.77	0.0118		PHASIBEAM10F001153		GO:0032312	regulation of ARF GTPase activity	19	2	0.17	0.0119		PHASIBEAM10F001243		GO:0048367	shoot system development	739	24	14.03	0.00742		PHASIBEAM10F001642		GO:0008544	epidermis development	288	11	3.87	0.00182
PHASIBEAM10F001778		GO:0042278	purine nucleoside metabolic process	791	19	10.78	0.0119		PHASIBEAM10F001331		GO:1901657	glycosyl compound metabolic process	894	15	7.86	0.012		PHASIBEAM10F001729		GO:0032507	maintenance of protein location in cell	22	3	0.42	0.00798		PHASIBEAM10F001643		GO:0043588	skin development	288	11	3.87	0.00182
PHASIBEAM10F002275		GO:0009144	purine nucleoside triphosphate metabolic...	739	18	10.07	0.0125		PHASIBEAM10F001332		GO:0009119	ribonucleoside metabolic process	811	14	7.13	0.012		PHASIBEAM10F001730		GO:0016072	rRNA metabolic process	94	6	1.78	0.00897		PHASIBEAM10F001644		GO:0060429	epithelium development	288	11	3.87	0.00182
PHASIBEAM10F002276		GO:0009205	purine ribonucleoside triphosphate metab...	739	18	10.07	0.0125		PHASIBEAM10F001333		GO:0009793	embryo development ending in seed dorman...	281	7	2.47	0.0121		PHASIBEAM10F001735		GO:0045185	maintenance of protein location	23	3	0.44	0.00905		PHASIBEAM10F001661		GO:0048731	system development	1616	35	21.72	0.00306
PHASIBEAM10F002277		GO:0042726	flavin-containing compound metabolic pro...	13	2	0.18	0.0131		PHASIBEAM10F001738		GO:0009116	nucleoside metabolic process	827	14	7.27	0.0141		PHASIBEAM10F001736		GO:0071365	cellular response to auxin stimulus	159	8	3.02	0.01104		PHASIBEAM10F001662		GO:0009683	indoleacetic acid metabolic process	23	3	0.31	0.00347
PHASIBEAM10F002278		GO:0080170	hydrogen peroxide transmembrane transpor...	13	2	0.18	0.0131		PHASIBEAM10F001746		GO:0072511	divalent inorganic cation transport	108	4	0.95	0.0152		PHASIBEAM10F001748		GO:0070972	protein localization to endoplasmic reti...	26	3	0.49	0.01274		PHASIBEAM10F002382		GO:0048653	anther development	48	4	0.65	0.00388
PHASIBEAM10F002279		GO:1901463	regulation of tetrapyrrole biosynthetic ...	13	2	0.18	0.0131		PHASIBEAM10F001747		GO:0006213	pyrimidine nucleoside metabolic process	23	2	0.2	0.0172		PHASIBEAM10F001749		GO:0071417	cellular response to organonitrogen comp...	10	2	0.19	0.01461		PHASIBEAM10F002383		GO:0006464	cellular protein modification process	2142	43	28.78	0.00415
PHASIBEAM10F002280		GO:0009199	ribonucleoside triphosphate metabolic pr...	746	18	10.17	0.0137		PHASIBEAM10F001748		GO:0046131	pyrimidine ribonucleoside metabolic proc...	23	2	0.2	0.0172		PHASIBEAM10F001750		GO:0080167	response to karrikin	171	8	3.25	0.01651		PHASIBEAM10F002384		GO:0036211	protein modification process	2142	43	28.78	0.00415
PHASIBEAM10F002305		GO:0009141	nucleoside triphosphate metabolic proces...	750	18	10.22	0.0143		PHASIBEAM10F001749		GO:0048581	negative regulation of post-embryonic de...	62	3	0.54	0.0172		PHASIBEAM10F001753		GO:0043412	macromolecule modification	2330	58	44.22	0.01683		PHASIBEAM10F003047		GO:0009888	tissue development	574	16	7.71	0.00476
PHASIBEAM10F002306		GO:0042436	indole-containing compound catabolic pro...	14	2	0.19	0.0151		PHASIBEAM10F001750		GO:0010048	vernalization response	25	2	0.22	0.0202		PHASIBEAM10F001754		GO:0051651	maintenance of location in cell	29	3	0.55	0.01717		PHASIBEAM10F003100		GO:0009653	anatomical structure morphogenesis	852	21	11.45	0.00539
PHASIBEAM10F002376		GO:0044273	sulfur compound catabolic process	14	2	0.19	0.0151		PHASIBEAM10F001751		GO:0022904	respiratory electron transport chain	26	2	0.23	0.0217		PHASIBEAM10F002282		GO:0032502	developmental process	2429	60	46.1	0.01744		PHASIBEAM10F003101		GO:0000956	nuclear-transcribed mRNA catabolic proce...	27	3	0.36	0.00552
PHASIBEAM10F002377		GO:0009119	ribonucleoside metabolic process	811	19	11.05	0.0152		PHASIBEAM10F001752		GO:0042278	purine nucleoside metabolic process	791	13	6.95	0.022		PHASIBEAM10F002283		GO:0051865	protein autoubiquitination	11	2	0.21	0.01763		PHASIBEAM10F003725		GO:0000186	activation of MAPKK activity	53	4	0.71	0.00555
PHASIBEAM10F002835		GO:0009116	nucleoside metabolic process	827	19	11.27	0.0182		PHASIBEAM10F002275		GO:0000956	nuclear-transcribed mRNA catabolic proce...	27	2	0.24	0.0233		PHASIBEAM10F002284		GO:0010035	response to inorganic substance	1013	29	19.23	0.01773		PHASIBEAM10F003726		GO:0006694	steroid biosynthetic process	54	4	0.73	0.00593
PHASIBEAM10F002836		GO:0090502	RNA phosphodiester bond hydrolysis, endo...	74	4	1.01	0.0184		PHASIBEAM10F002276		GO:0051241	negative regulation of multicellular org...	70	3	0.62	0.0237		PHASIBEAM10F002296		GO:0007034	vacuolar transport	54	4	1.02	0.01913		PHASIBEAM10F003761		GO:0048827	phyllome development	436	13	5.86	0.00617
PHASIBEAM10F002900		GO:0072521	purine-containing compound metabolic pro...	830	19	11.31	0.0189		PHASIBEAM10F002277		GO:0009259	ribonucleotide metabolic process	806	13	7.08	0.0252		PHASIBEAM10F002297		GO:0070085	glycosylation	111	6	2.11	0.01916		PHASIBEAM10F003762		GO:0006402	mRNA catabolic process	29	3	0.39	0.00676
PHASIBEAM10F002901		GO:0090056	regulation of chlorophyll metabolic proc...	16	2	0.22	0.0196		PHASIBEAM10F002278		GO:0019693	ribose phosphate metabolic process	806	13	7.08	0.0252		PHASIBEAM10F002299		GO:0048646	anatomical structure formation involved ...	211	9	4	0.01959		PHASIBEAM10F003826		GO:0043412	macromolecule modification	2330	45	31.31	0.0068
PHASIBEAM10F002902		GO:0009150	purine ribonucleotide metabolic process	780	18	10.63	0.0205		PHASIBEAM10F002279		GO:0006402	mRNA catabolic process	29	2	0.25	0.0267		PHASIBEAM10F002300		GO:0009415	response to water	322	12	6.11	0.02038		PHASIBEAM10F003827		GO:0010026	trichome differentiation	89	5	1.2	0.00696
PHASIBEAM10F002903		GO:0010252	auxin homeostasis	17	2	0.23	0.022		PHASIBEAM10F002280		GO:0032011	ARF protein signal transduction	29	2	0.25	0.0267		PHASIBEAM10F002301		GO:0006364	rRNA processing	84	5	1.59	0.02177		PHASIBEAM10F003828		GO:0048438	floral whorl development	208	8	2.8	0.00717
PHASIBEAM10F002904		GO:0046686	response to cadmium ion	455	12	6.2	0.0224		PHASIBEAM10F003749		GO:0032012	regulation of ARF protein signal transdu...	29	2	0.25	0.0267		PHASIBEAM10F002302		GO:0048856	anatomical structure development	2183	54	41.43	0.02349		PHASIBEAM10F003829		GO:0035384	thioester biosynthetic process	10	2	0.13	0.00753
PHASIBEAM10F002905		GO:1901566	organonitrogen compound biosynthetic pro...	619	15	8.44	0.0226		PHASIBEAM10F003750		GO:0055081	anion homeostasis	29	2	0.25	0.0267		PHASIBEAM10F002377		GO:0042726	flavin-containing compound metabolic pro...	13	2	0.25	0.02439		PHASIBEAM10F003830		GO:0045927	positive regulation of growth	10	2	0.13	0.00753
PHASIBEAM10F002906		GO:0042430	indole-containing compound metabolic pro...	79	4	1.08	0.0228		PHASIBEAM10F003809		GO:0072521	purine-containing compound metabolic pro...	830	13	7.29	0.031		PHASIBEAM10F002378		GO:0006464	cellular protein modification process	2142	53	40.65	0.02467		PHASIBEAM10F003831		GO:0071616	acyl-CoA biosynthetic process	10	2	0.13	0.00753
PHASIBEAM10F003126		GO:0009073	aromatic amino acid family biosynthetic ...	45	3	0.61	0.0233		PHASIBEAM10F003810		GO:0009199	ribonucleoside triphosphate metabolic pr...	746	12	6.56	0.0315		PHASIBEAM10F002379		GO:0036211	protein modification process	2142	53	40.65	0.02467		PHASIBEAM10F003832		GO:0032147	activation of protein kinase activity	58	4	0.78	0.00763
PHASIBEAM10F003808		GO:0006163	purine nucleotide metabolic process	792	18	10.79	0.0234		PHASIBEAM10F003811		GO:0009910	negative regulation of flower developmen...	32	2	0.28	0.032		PHASIBEAM10F002380		GO:0006486	protein glycosylation	88	5	1.67	0.02601		PHASIBEAM10F004125		GO:0032502	developmental process	2429	46	32.64	0.00882
PHASIBEAM10F003809		GO:0006855	drug transmembrane transport	80	4	1.09	0.0237		PHASIBEAM10F003832		GO:0009141	nucleoside triphosphate metabolic proces...	750	12	6.59	0.0326		PHASIBEAM10F002953		GO:0009100	glycoprotein metabolic process	88	5	1.67	0.02601		PHASIBEAM10F004171		GO:0043408	regulation of MAPK cascade	62	4	0.83	0.00963
PHASIBEAM10F003810		GO:0065009	regulation of molecular function	514	13	7.01	0.0241		PHASIBEAM10F003833		GO:0048316	seed development	423	8	3.72	0.0333		PHASIBEAM10F002954		GO:0009101	glycoprotein biosynthetic process	88	5	1.67	0.02601		PHASIBEAM10F004172		GO:0048856	anatomical structure development	2183	42	29.33	0.00963
PHASIBEAM10F003811		GO:0051641	cellular localization	681	16	9.28	0.0243		PHASIBEAM10F003834		GO:0006855	drug transmembrane transport	80	3	0.7	0.0334		PHASIBEAM10F002955		GO:0043413	macromolecule glycosylation	88	5	1.67	0.02601		PHASIBEAM10F004173		GO:0048825	cotyledon development	34	3	0.46	0.01054
PHASIBEAM10F003851		GO:0046034	ATP metabolic process	515	13	7.02	0.0245		PHASIBEAM10F003835		GO:0044248	cellular catabolic process	1289	18	11.33	0.0335		PHASIBEAM10F002956		GO:0009791	post-embryonic development	1236	33	23.46	0.02913		PHASIBEAM10F004174		GO:0010160	formation of organ boundary	12	2	0.16	0.01086
PHASIBEAM10F003852		GO:1901401	regulation of tetrapyrrole metabolic pro...	18	2	0.25	0.0245		PHASIBEAM10F003837		GO:0044265	cellular macromolecule catabolic process	273	6	2.4	0.0336		PHASIBEAM10F002957		GO:0002376	immune system process	340	12	6.45	0.02943		PHASIBEAM10F004400		GO:0048859	formation of anatomical boundary	12	2	0.16	0.01086
PHASIBEAM10F004034		GO:0015893	drug transport	81	4	1.1	0.0247		PHASIBEAM10F003860		GO:0009740	gibberellic acid mediated signaling path...	33	2	0.29	0.0339		PHASIBEAM10F002958		GO:0009733	response to auxin	304	11	5.77	0.03099		PHASIBEAM10F004401		GO:0001934	positive regulation of protein phosphory...	65	4	0.87	0.01133
PHASIBEAM10F004035		GO:0055046	microgametogenesis	47	3	0.64	0.0261		PHASIBEAM10F003861		GO:0015893	drug transport	81	3	0.71	0.0345		PHASIBEAM10F002959		GO:0044767	single-organism developmental process	2371	57	45	0.03302		PHASIBEAM10F004402		GO:0033674	positive regulation of kinase activity	65	4	0.87	0.01133
PHASIBEAM10F004036		GO:0006913	nucleocytoplasmic transport	83	4	1.13	0.0267		PHASIBEAM10F004599		GO:0010476	gibberellin mediated signaling pathway	34	2	0.3	0.0358		PHASIBEAM10F002960		GO:0009719	response to endogenous stimulus	1208	32	22.93	0.03451		PHASIBEAM10F004403		GO:0045860	positive regulation of protein kinase ac...	65	4	0.87	0.01133
PHASIBEAM10F004059		GO:0042493	response to drug	83	4	1.13	0.0267		PHASIBEAM10F004600		GO:0070588	calcium ion transmembrane transport	34	2	0.3	0.0358		PHASIBEAM10F002965		GO:0050789	regulation of biological process	3801	86	72.14	0.03586		PHASIBEAM10F004404		GO:0048518	positive regulation of biological proces...	579	15	7.78	0.01168
PHASIBEAM10F004060		GO:0051169	nuclear transport	83	4	1.13	0.0267		PHASIBEAM10F004601		GO:2000242	negative regulation of reproductive proc...	34	2	0.3	0.0358		PHASIBEAM10F002966		GO:0042254	ribosome biogenesis	130	6	2.47	0.03764		PHASIBEAM10F004405		GO:0008202	steroid metabolic process	67	4	0.9	0.01256
PHASIBEAM10F004594		GO:0046148	pigment biosynthetic process	167	6	2.28	0.027		PHASIBEAM10F005146		GO:0042493	response to drug	83	3	0.73	0.0367		PHASIBEAM10F002967		GO:0009414	response to water deprivation	316	11	6	0.0393		PHASIBEAM10F004406		GO:0010562	positive regulation of phosphorus metabo...	67	4	0.9	0.01256
PHASIBEAM10F004595		GO:0006979	response to oxidative stress	468	12	6.38	0.027		PHASIBEAM10F005147		GO:0055086	nucleobase-containing small molecule met...	1039	15	9.13	0.0395		PHASIBEAM10F002968		GO:0010016	shoot system morphogenesis	167	7	3.17	0.04031		PHASIBEAM10F004407		GO:0042327	positive regulation of phosphorylation	67	4	0.9	0.01256
PHASIBEAM10F004596		GO:0070727	cellular macromolecule localization	468	12	6.38	0.027		PHASIBEAM10F006660		GO:0007186	G-protein coupled receptor signaling pat...	36	2	0.32	0.0398		PHASIBEAM10F002969		GO:0010183	pollen tube guidance	17	2	0.32	0.04047		PHASIBEAM10F004430		GO:0045937	positive regulation of phosphate metabol...	67	4	0.9	0.01256
PHASIBEAM10F005202		GO:0009785	blue light signaling pathway	19	2	0.26	0.0271		PHASIBEAM10F006661		GO:0009081	branched-chain amino acid metabolic proc...	36	2	0.32	0.0398		PHASIBEAM10F002970		GO:0050918	positive chemotaxis	17	2	0.32	0.04047		PHASIBEAM10F004431		GO:0010114	response to red light	68	4	0.91	0.01321
PHASIBEAM10F005203		GO:0030522	intracellular receptor signaling pathway	19	2	0.26	0.0271		PHASIBEAM10F006662		GO:0071370	cellular response to gibberellin stimulu...	36	2	0.32	0.0398		PHASIBEAM10F002971		GO:0006623	protein targeting to vacuole	41	3	0.78	0.04247		PHASIBEAM10F004432		GO:0000302	response to reactive oxygen species	188	7	2.53	0.01368
PHASIBEAM10F005204		GO:0042773	ATP synthesis coupled electron transport	19	2	0.26	0.0271		PHASIBEAM10F006663		GO:0050801	ion homeostasis	147	4	1.29	0.0408		PHASIBEAM10F003098		GO:0072665	protein localization to vacuole	41	3	0.78	0.04247		PHASIBEAM10F004433		GO:0006468	protein phosphorylation	1352	28	18.17	0.01425
PHASIBEAM10F005205		GO:0051193	regulation of cofactor metabolic process	19	2	0.26	0.0271		PHASIBEAM10F006664		GO:1901659	glycosyl compound biosynthetic process	148	4	1.3	0.0416		PHASIBEAM10F003099		GO:0072666	establishment of protein localization to...	41	3	0.78	0.04247		PHASIBEAM10F004434		GO:0051347	positive regulation of transferase activ...	70	4	0.94	0.01457
PHASIBEAM10F005206		GO:0009259	ribonucleotide metabolic process	806	18	10.98	0.0273		PHASIBEAM10F006696		GO:0009150	purine ribonucleotide metabolic process	780	12	6.86	0.042		PHASIBEAM10F003136		GO:0010243	response to organonitrogen compound	170	7	3.23	0.04367		PHASIBEAM10F004435		GO:0044767	single-organism developmental process	2371	44	31.86	0.01473
PHASIBEAM10F005207		GO:0019693	ribose phosphate metabolic process	806	18	10.98	0.0273		PHASIBEAM10F006697		GO:0048609	multicellular organismal reproductive pr...	152	4	1.34	0.0452		PHASIBEAM10F003137		GO:0010033	response to organic substance	1465	37	27.8	0.04432		PHASIBEAM10F005004		GO:0031401	positive regulation of protein modificat...	71	4	0.95	0.01528
PHASIBEAM10F005209		GO:0006400	tRNA modification	48	3	0.65	0.0276		PHASIBEAM10F006698		GO:0046128	purine ribonucleoside metabolic process	790	12	6.94	0.0456		PHASIBEAM10F003138		GO:0006935	chemotaxis	18	2	0.34	0.04497		PHASIBEAM10F005005		GO:0009628	response to abiotic stimulus	1928	37	25.91	0.01576
PHASIBEAM10F005210		GO:0006779	porphyrin-containing compound biosynthet...	84	4	1.14	0.0278		PHASIBEAM10F007596		GO:0010208	pollen wall assembly	39	2	0.34	0.046		PHASIBEAM10F003139		GO:0009934	regulation of meristem structural organi...	18	2	0.34	0.04497		PHASIBEAM10F005035		GO:0009850	auxin metabolic process	40	3	0.54	0.01641
PHASIBEAM10F005211		GO:0009126	purine nucleoside monophosphate metaboli...	526	13	7.17	0.0284		PHASIBEAM10F008313		GO:0010927	cellular component assembly involved in ...	39	2	0.34	0.046		PHASIBEAM10F003140		GO:0015743	malate transport	18	2	0.34	0.04497		PHASIBEAM10F005036		GO:0010588	cotyledon vascular tissue pattern format...	15	2	0.2	0.01682
PHASIBEAM10F005212		GO:0009167	purine ribonucleoside monophosphate meta...	526	13	7.17	0.0284		PHASIBEAM10F008314		GO:0006163	purine nucleotide metabolic process	792	12	6.96	0.0463		PHASIBEAM10F003141		GO:0042330	taxis	18	2	0.34	0.04497		PHASIBEAM10F005081		GO:0009827	plant-type cell wall modification	41	3	0.55	0.01753
PHASIBEAM10F005213		GO:0009798	axis specification	49	3	0.67	0.0291		PHASIBEAM10F008315		GO:0009117	nucleotide metabolic process	975	14	8.57	0.0477		PHASIBEAM10F003142		GO:0045682	regulation of epidermis development	18	2	0.34	0.04497		PHASIBEAM10F005082		GO:0031399	regulation of protein modification proce...	154	6	2.07	0.01786
PHASIBEAM10F006070		GO:0031668	cellular response to extracellular stimu...	170	6	2.32	0.0291		PHASIBEAM10F008321		GO:0010154	fruit development	456	8	4.01	0.0482		PHASIBEAM10F003143		GO:0002679	respiratory burst involved in defense re...	19	2	0.36	0.04965		PHASIBEAM10F005083		GO:0010015	root morphogenesis	246	8	3.31	0.01829
PHASIBEAM10F006071		GO:0015698	inorganic anion transport	126	5	1.72	0.0291		PHASIBEAM10F008322		GO:0055085	transmembrane transport	1165	16	10.24	0.0497		PHASIBEAM10F003190		GO:0009581	detection of external stimulus	19	2	0.36	0.04965		PHASIBEAM10F005493		GO:0009825	multidimensional cell growth	42	3	0.56	0.01869
PHASIBEAM10F006547		GO:0006119	oxidative phosphorylation	20	2	0.27	0.0299		PHASIBEAM10F008323									PHASIBEAM10F003823									PHASIBEAM10F005494		GO:2000762	regulation of phenylpropanoid metabolic ...	16	2	0.22	0.01905
PHASIBEAM10F006548		GO:0042343	indole glucosinolate metabolic process	20	2	0.27	0.0299		PHASIBEAM10F008324									PHASIBEAM10F003840									PHASIBEAM10F005495		GO:0009640	photomorphogenesis	76	4	1.02	0.01917
PHASIBEAM10F006549		GO:0042762	regulation of sulfur metabolic process	20	2	0.27	0.0299		PHASIBEAM10F009229									PHASIBEAM10F003841									PHASIBEAM10F005496		GO:0034754	cellular hormone metabolic process	43	3	0.58	0.0199
PHASIBEAM10F006554		GO:0071496	cellular response to external stimulus	172	6	2.34	0.0306		PHASIBEAM10F009721									PHASIBEAM10F003868									PHASIBEAM10F005982		GO:0070646	protein modification by small protein re...	43	3	0.58	0.0199
PHASIBEAM10F006555		GO:0033014	tetrapyrrole biosynthetic process	88	4	1.2	0.0322		PHASIBEAM10F009722									PHASIBEAM10F003869									PHASIBEAM10F005983		GO:0045859	regulation of protein kinase activity	116	5	1.56	0.02017
PHASIBEAM10F006556		GO:0009161	ribonucleoside monophosphate metabolic p...	539	13	7.35	0.0336		PHASIBEAM10F009723									PHASIBEAM10F003870									PHASIBEAM10F005984		GO:0001932	regulation of protein phosphorylation	117	5	1.57	0.02085
PHASIBEAM10F006557		GO:0071554	cell wall organization or biogenesis	484	12	6.6	0.0337		PHASIBEAM10F009760									PHASIBEAM10F004187									PHASIBEAM10F006070		GO:0006401	RNA catabolic process	44	3	0.59	0.02115
PHASIBEAM10F006558		GO:0045490	pectin catabolic process	52	3	0.71	0.0338		PHASIBEAM10F009761									PHASIBEAM10F004188									PHASIBEAM10F006071		GO:0016579	protein deubiquitination	17	2	0.23	0.02141
PHASIBEAM10F006559		GO:0050790	regulation of catalytic activity	486	12	6.62	0.0347		PHASIBEAM10F009762									PHASIBEAM10F004189									PHASIBEAM10F006077		GO:0043549	regulation of kinase activity	118	5	1.59	0.02155
PHASIBEAM10F006560		GO:0001522	pseudouridine synthesis	22	2	0.3	0.0357		PHASIBEAM10F009763									PHASIBEAM10F004190									PHASIBEAM10F006173		GO:0042430	indole-containing compound metabolic pro...	79	4	1.06	0.02177
PHASIBEAM10F006691		GO:0009123	nucleoside monophosphate metabolic proce...	545	13	7.43	0.0362		PHASIBEAM10F009764									PHASIBEAM10F004989									PHASIBEAM10F006174		GO:0032501	multicellular organismal process	2368	43	31.82	0.02238
PHASIBEAM10F006692		GO:1901657	glycosyl compound metabolic process	894	19	12.18	0.0366		PHASIBEAM10F011041									PHASIBEAM10F004990									PHASIBEAM10F006175		GO:0042445	hormone metabolic process	81	4	1.09	0.02362
PHASIBEAM10F006693		GO:0009755	hormone-mediated signaling pathway	438	11	5.97	0.038		PHASIBEAM10F011098									PHASIBEAM10F004991									PHASIBEAM10F006547		GO:0042325	regulation of phosphorylation	121	5	1.63	0.02371
PHASIBEAM10F006694		GO:0033036	macromolecule localization	722	16	9.84	0.0385		PHASIBEAM10F011099									PHASIBEAM10F004992									PHASIBEAM10F006548		GO:0080022	primary root development	18	2	0.24	0.02387
PHASIBEAM10F006695		GO:1901135	carbohydrate derivative metabolic proces...	1206	24	16.44	0.0394		PHASIBEAM10F011100									PHASIBEAM10F004993									PHASIBEAM10F006549		GO:0044707	single-multicellular organism process	2254	41	30.29	0.02508
PHASIBEAM10F006696		GO:0017038	protein import	95	4	1.29	0.0409		PHASIBEAM10F011101									PHASIBEAM10F004994									PHASIBEAM10F006660		GO:0048468	cell development	366	10	4.92	0.02644
PHASIBEAM10F006697		GO:0032870	cellular response to hormone stimulus	500	12	6.81	0.0416		PHASIBEAM10F011102									PHASIBEAM10F004995									PHASIBEAM10F006661		GO:0006084	acetyl-CoA metabolic process	19	2	0.26	0.02645
PHASIBEAM10F006698		GO:0071483	cellular response to blue light	24	2	0.33	0.0419		PHASIBEAM10F012006									PHASIBEAM10F005146									PHASIBEAM10F006662		GO:0009900	dehiscence	19	2	0.26	0.02645
PHASIBEAM10F007123		GO:0009991	response to extracellular stimulus	186	6	2.53	0.0422		PHASIBEAM10F012007									PHASIBEAM10F005147									PHASIBEAM10F006663		GO:0010227	floral organ abscission	19	2	0.26	0.02645
PHASIBEAM10F007124		GO:0006833	water transport	57	3	0.78	0.0427		PHASIBEAM10F012008									PHASIBEAM10F005165									PHASIBEAM10F006664		GO:0045037	protein import into chloroplast stroma	19	2	0.26	0.02645
PHASIBEAM10F007125		GO:0042044	fluid transport	57	3	0.78	0.0427		PHASIBEAM10F012009									PHASIBEAM10F005166									PHASIBEAM10F006665		GO:0042446	hormone biosynthetic process	48	3	0.65	0.02657
PHASIBEAM10F007126		GO:0016043	cellular component organization	1792	33	24.42	0.0444		PHASIBEAM10F012010									PHASIBEAM10F005167									PHASIBEAM10F006672		GO:0051338	regulation of transferase activity	125	5	1.68	0.02682
PHASIBEAM10F007168		GO:0071495	cellular response to endogenous stimulus	506	12	6.9	0.0448		PHASIBEAM10F012051									PHASIBEAM10F005168									PHASIBEAM10F006675		GO:0070647	protein modification by small protein co...	265	8	3.56	0.02705
PHASIBEAM10F007169		GO:0005992	trehalose biosynthetic process	25	2	0.34	0.0452		PHASIBEAM10F012134									PHASIBEAM10F005169									PHASIBEAM10F006707		GO:0009630	gravitropism	85	4	1.14	0.02759
PHASIBEAM10F007170		GO:0006949	syncytium formation	25	2	0.34	0.0452		PHASIBEAM10F012135									PHASIBEAM10F005170									PHASIBEAM10F006708		GO:0048443	stamen development	86	4	1.16	0.02864
PHASIBEAM10F007171		GO:0006366	transcription from RNA polymerase II pro...	60	3	0.82	0.0485		PHASIBEAM10F012993									PHASIBEAM10F005171									PHASIBEAM10F006709		GO:0048466	androecium development	86	4	1.16	0.02864
PHASIBEAM10F007172		GO:0005991	trehalose metabolic process	26	2	0.35	0.0485		PHASIBEAM10F012994									PHASIBEAM10F005177									PHASIBEAM10F006710		GO:0007275	multicellular organismal development	2144	39	28.81	0.02881
PHASIBEAM10F007173		GO:0007155	cell adhesion	26	2	0.35	0.0485		PHASIBEAM10F012995									PHASIBEAM10F005178									PHASIBEAM10F006711		GO:1900376	regulation of secondary metabolite biosy...	20	2	0.27	0.02913
PHASIBEAM10F007444		GO:0022610	biological adhesion	26	2	0.35	0.0485		PHASIBEAM10F012996									PHASIBEAM10F005179									PHASIBEAM10F007123		GO:0048366	leaf development	271	8	3.64	0.03033
PHASIBEAM10F007445									PHASIBEAM10F013211									PHASIBEAM10F005180									PHASIBEAM10F007211		GO:0032270	positive regulation of cellular protein ...	88	4	1.18	0.03081
PHASIBEAM10F007527									PHASIBEAM10F013212									PHASIBEAM10F005181									PHASIBEAM10F007212		GO:0009684	indoleacetic acid biosynthetic process	21	2	0.28	0.03192
PHASIBEAM10F007528									PHASIBEAM10F013664									PHASIBEAM10F005597									PHASIBEAM10F007213		GO:0009838	abscission	21	2	0.28	0.03192
PHASIBEAM10F007529									PHASIBEAM10F013665									PHASIBEAM10F005618									PHASIBEAM10F007214		GO:0010817	regulation of hormone levels	177	6	2.38	0.0325
PHASIBEAM10F007530									PHASIBEAM10F014404									PHASIBEAM10F005979									PHASIBEAM10F007215		GO:1901617	organic hydroxy compound biosynthetic pr...	178	6	2.39	0.03327
PHASIBEAM10F007531									PHASIBEAM10F014405									PHASIBEAM10F005982									PHASIBEAM10F007255		GO:0001522	pseudouridine synthesis	22	2	0.3	0.0348
PHASIBEAM10F007532									PHASIBEAM10F014406									PHASIBEAM10F005983									PHASIBEAM10F007256		GO:0009559	embryo sac central cell differentiation	22	2	0.3	0.0348
PHASIBEAM10F007533									PHASIBEAM10F014413									PHASIBEAM10F005984									PHASIBEAM10F007257		GO:0010197	polar nucleus fusion	22	2	0.3	0.0348
PHASIBEAM10F007534									PHASIBEAM10F014414									PHASIBEAM10F005985									PHASIBEAM10F007259		GO:0003006	developmental process involved in reprod...	1151	23	15.47	0.03626
PHASIBEAM10F007535									PHASIBEAM10F014415									PHASIBEAM10F006217									PHASIBEAM10F007527		GO:0022414	reproductive process	1280	25	17.2	0.03747
PHASIBEAM10F007537									PHASIBEAM10F014416									PHASIBEAM10F006218									PHASIBEAM10F007528		GO:0042435	indole-containing compound biosynthetic ...	55	3	0.74	0.03767
PHASIBEAM10F007538									PHASIBEAM10F014417									PHASIBEAM10F006219									PHASIBEAM10F007529		GO:0009851	auxin biosynthetic process	23	2	0.31	0.03779
PHASIBEAM10F007539									PHASIBEAM10F014418									PHASIBEAM10F006220									PHASIBEAM10F007530		GO:0009629	response to gravity	94	4	1.26	0.0379
PHASIBEAM10F007540									PHASIBEAM10F014419									PHASIBEAM10F006221									PHASIBEAM10F007741		GO:0051247	positive regulation of protein metabolic...	94	4	1.26	0.0379
PHASIBEAM10F007739									PHASIBEAM10F014420									PHASIBEAM10F006222									PHASIBEAM10F007822		GO:0017038	protein import	95	4	1.28	0.03917
PHASIBEAM10F007740									PHASIBEAM10F014421									PHASIBEAM10F006394									PHASIBEAM10F007823		GO:0006414	translational elongation	56	3	0.75	0.03942
PHASIBEAM10F007741									PHASIBEAM10F014427									PHASIBEAM10F006395									PHASIBEAM10F007824		GO:0044267	cellular protein metabolic process	3015	51	40.51	0.04228
PHASIBEAM10F007746									PHASIBEAM10F014428									PHASIBEAM10F006396									PHASIBEAM10F007825		GO:0019538	protein metabolic process	3498	58	47.01	0.04264
PHASIBEAM10F008125									PHASIBEAM10F014439									PHASIBEAM10F006397									PHASIBEAM10F007826		GO:0048437	floral organ development	239	7	3.21	0.04288
PHASIBEAM10F009132									PHASIBEAM10F014440									PHASIBEAM10F006398									PHASIBEAM10F007827		GO:0009416	response to light stimulus	627	14	8.43	0.0439
PHASIBEAM10F009133									PHASIBEAM10F014441									PHASIBEAM10F006631									PHASIBEAM10F008126		GO:0006949	syncytium formation	25	2	0.34	0.04403
PHASIBEAM10F009134									PHASIBEAM10F014451									PHASIBEAM10F006633									PHASIBEAM10F008140		GO:0050896	response to stimulus	4997	79	67.15	0.047
PHASIBEAM10F009135									PHASIBEAM10F014475									PHASIBEAM10F006660									PHASIBEAM10F008141		GO:0019722	calcium-mediated signaling	26	2	0.35	0.04729
PHASIBEAM10F009136									PHASIBEAM10F014476									PHASIBEAM10F006661									PHASIBEAM10F009149		GO:0050789	regulation of biological process	3801	62	51.08	0.04802
PHASIBEAM10F009137									PHASIBEAM10F014477									PHASIBEAM10F006662									PHASIBEAM10F009150		GO:0009606	tropism	102	4	1.37	0.04869
PHASIBEAM10F009620									PHASIBEAM10F014898									PHASIBEAM10F006663									PHASIBEAM10F009191		GO:0048608	reproductive structure development	940	19	12.63	0.04946
PHASIBEAM10F009621									PHASIBEAM10F014899									PHASIBEAM10F006672									PHASIBEAM10F009192		GO:0061458	reproductive system development	940	19	12.63	0.04946
PHASIBEAM10F009622									PHASIBEAM10F014900									PHASIBEAM10F006673									PHASIBEAM10F009196
PHASIBEAM10F009623									PHASIBEAM10F014915									PHASIBEAM10F006674									PHASIBEAM10F009200
PHASIBEAM10F009624									PHASIBEAM10F014916									PHASIBEAM10F006837									PHASIBEAM10F009622
PHASIBEAM10F009625									PHASIBEAM10F014917									PHASIBEAM10F006838									PHASIBEAM10F009623
PHASIBEAM10F009628									PHASIBEAM10F014948									PHASIBEAM10F006839									PHASIBEAM10F009624
PHASIBEAM10F009629									PHASIBEAM10F014949									PHASIBEAM10F006840									PHASIBEAM10F009628
PHASIBEAM10F009630									PHASIBEAM10F015092									PHASIBEAM10F006841									PHASIBEAM10F009629
PHASIBEAM10F009631									PHASIBEAM10F015093									PHASIBEAM10F006853									PHASIBEAM10F009630
PHASIBEAM10F009850									PHASIBEAM10F015094									PHASIBEAM10F006854									PHASIBEAM10F009631
PHASIBEAM10F009851									PHASIBEAM10F015095									PHASIBEAM10F006855									PHASIBEAM10F009772
PHASIBEAM10F009852									PHASIBEAM10F015096									PHASIBEAM10F007367									PHASIBEAM10F009773
PHASIBEAM10F010063									PHASIBEAM10F015097									PHASIBEAM10F007368									PHASIBEAM10F009836
PHASIBEAM10F010064									PHASIBEAM10F015098									PHASIBEAM10F007369									PHASIBEAM10F009837
PHASIBEAM10F010065									PHASIBEAM10F015099									PHASIBEAM10F007370									PHASIBEAM10F009838
PHASIBEAM10F010066									PHASIBEAM10F015100									PHASIBEAM10F007371									PHASIBEAM10F009839
PHASIBEAM10F010067									PHASIBEAM10F015101									PHASIBEAM10F007372									PHASIBEAM10F010014
PHASIBEAM10F010068									PHASIBEAM10F015526									PHASIBEAM10F007373									PHASIBEAM10F010015
PHASIBEAM10F010069									PHASIBEAM10F015560									PHASIBEAM10F007381									PHASIBEAM10F010063
PHASIBEAM10F010070									PHASIBEAM10F015561									PHASIBEAM10F007382									PHASIBEAM10F010064
PHASIBEAM10F010071									PHASIBEAM10F015562									PHASIBEAM10F007383									PHASIBEAM10F010065
PHASIBEAM10F010077									PHASIBEAM10F015563									PHASIBEAM10F007384									PHASIBEAM10F010066
PHASIBEAM10F010606									PHASIBEAM10F015564									PHASIBEAM10F007738									PHASIBEAM10F010067
PHASIBEAM10F010607									PHASIBEAM10F017061									PHASIBEAM10F007739									PHASIBEAM10F010459
PHASIBEAM10F010608									PHASIBEAM10F017062									PHASIBEAM10F007740									PHASIBEAM10F010460
PHASIBEAM10F010680									PHASIBEAM10F017063									PHASIBEAM10F007741									PHASIBEAM10F010461
PHASIBEAM10F010681									PHASIBEAM10F017407									PHASIBEAM10F008310									PHASIBEAM10F010462
PHASIBEAM10F011145									PHASIBEAM10F017408									PHASIBEAM10F008311									PHASIBEAM10F010603
PHASIBEAM10F011146									PHASIBEAM10F017785									PHASIBEAM10F008313									PHASIBEAM10F010913
PHASIBEAM10F011147									PHASIBEAM10F018420									PHASIBEAM10F008314									PHASIBEAM10F010932
PHASIBEAM10F011148									PHASIBEAM10F018469									PHASIBEAM10F008315									PHASIBEAM10F010933
PHASIBEAM10F011149									PHASIBEAM10F018470									PHASIBEAM10F008316									PHASIBEAM10F010934
PHASIBEAM10F011838									PHASIBEAM10F018471									PHASIBEAM10F008317									PHASIBEAM10F010943
PHASIBEAM10F011839									PHASIBEAM10F018472									PHASIBEAM10F008318									PHASIBEAM10F010944
PHASIBEAM10F011840									PHASIBEAM10F018836									PHASIBEAM10F008319									PHASIBEAM10F010961
PHASIBEAM10F011841									PHASIBEAM10F018837									PHASIBEAM10F008320									PHASIBEAM10F010962
PHASIBEAM10F011842									PHASIBEAM10F018838									PHASIBEAM10F008321									PHASIBEAM10F010963
PHASIBEAM10F011843									PHASIBEAM10F019157									PHASIBEAM10F008322									PHASIBEAM10F010964
PHASIBEAM10F011844									PHASIBEAM10F019158									PHASIBEAM10F008986									PHASIBEAM10F010965
PHASIBEAM10F011845									PHASIBEAM10F019159									PHASIBEAM10F009142									PHASIBEAM10F010966
PHASIBEAM10F011846									PHASIBEAM10F019637									PHASIBEAM10F009144									PHASIBEAM10F011007
PHASIBEAM10F012006									PHASIBEAM10F019686									PHASIBEAM10F009145									PHASIBEAM10F011521
PHASIBEAM10F012007									PHASIBEAM10F019687									PHASIBEAM10F009146									PHASIBEAM10F011522
PHASIBEAM10F012045									PHASIBEAM10F020283									PHASIBEAM10F009160									PHASIBEAM10F011523
PHASIBEAM10F012046									PHASIBEAM10F020284									PHASIBEAM10F009161									PHASIBEAM10F011524
PHASIBEAM10F012050									PHASIBEAM10F020370									PHASIBEAM10F009162									PHASIBEAM10F011525
PHASIBEAM10F012262									PHASIBEAM10F020371									PHASIBEAM10F009163									PHASIBEAM10F011526
PHASIBEAM10F012263									PHASIBEAM10F020372									PHASIBEAM10F009164									PHASIBEAM10F011552
PHASIBEAM10F012264									PHASIBEAM10F020373									PHASIBEAM10F009165									PHASIBEAM10F011553
PHASIBEAM10F012265									PHASIBEAM10F020424									PHASIBEAM10F009177									PHASIBEAM10F011554
PHASIBEAM10F012266									PHASIBEAM10F020425									PHASIBEAM10F009178									PHASIBEAM10F011566
PHASIBEAM10F012267									PHASIBEAM10F020426									PHASIBEAM10F009179									PHASIBEAM10F011694
PHASIBEAM10F012268									PHASIBEAM10F020427									PHASIBEAM10F009180									PHASIBEAM10F011695
PHASIBEAM10F012269									PHASIBEAM10F020428									PHASIBEAM10F009185									PHASIBEAM10F011696
PHASIBEAM10F012270									PHASIBEAM10F020429									PHASIBEAM10F009186									PHASIBEAM10F011697
PHASIBEAM10F012271									PHASIBEAM10F020430									PHASIBEAM10F009187									PHASIBEAM10F011698
PHASIBEAM10F012272									PHASIBEAM10F020509									PHASIBEAM10F009188									PHASIBEAM10F011699
PHASIBEAM10F012273									PHASIBEAM10F020510									PHASIBEAM10F009189									PHASIBEAM10F011761
PHASIBEAM10F012274									PHASIBEAM10F020511									PHASIBEAM10F009190									PHASIBEAM10F011762
PHASIBEAM10F012275									PHASIBEAM10F020512									PHASIBEAM10F009191									PHASIBEAM10F011763
PHASIBEAM10F012276									PHASIBEAM10F020513									PHASIBEAM10F009192									PHASIBEAM10F011972
PHASIBEAM10F012277									PHASIBEAM10F020514									PHASIBEAM10F009193									PHASIBEAM10F011973
PHASIBEAM10F012278									PHASIBEAM10F020515									PHASIBEAM10F009194									PHASIBEAM10F011974
PHASIBEAM10F012279									PHASIBEAM10F020516									PHASIBEAM10F009195									PHASIBEAM10F012011
PHASIBEAM10F012319									PHASIBEAM10F020517									PHASIBEAM10F009196									PHASIBEAM10F012034
PHASIBEAM10F012320									PHASIBEAM10F020879									PHASIBEAM10F009197									PHASIBEAM10F012036
PHASIBEAM10F012321									PHASIBEAM10F020880									PHASIBEAM10F009198									PHASIBEAM10F012037
PHASIBEAM10F012322									PHASIBEAM10F021271									PHASIBEAM10F009199									PHASIBEAM10F012946
PHASIBEAM10F012323									PHASIBEAM10F021272									PHASIBEAM10F009200									PHASIBEAM10F012947
PHASIBEAM10F012324									PHASIBEAM10F021273									PHASIBEAM10F009249									PHASIBEAM10F012948
PHASIBEAM10F012325									PHASIBEAM10F021274									PHASIBEAM10F009250									PHASIBEAM10F012958
PHASIBEAM10F012326									PHASIBEAM10F021506									PHASIBEAM10F009251									PHASIBEAM10F013041
PHASIBEAM10F012408									PHASIBEAM10F021507									PHASIBEAM10F009627									PHASIBEAM10F013047
PHASIBEAM10F012409									PHASIBEAM10F021508									PHASIBEAM10F009724									PHASIBEAM10F013048
PHASIBEAM10F012410									PHASIBEAM10F021568									PHASIBEAM10F009726									PHASIBEAM10F013399
PHASIBEAM10F012411									PHASIBEAM10F021569									PHASIBEAM10F009727									PHASIBEAM10F013679
PHASIBEAM10F012613									PHASIBEAM10F022172									PHASIBEAM10F009768									PHASIBEAM10F013680
PHASIBEAM10F012614									PHASIBEAM10F022173									PHASIBEAM10F009769									PHASIBEAM10F013681
PHASIBEAM10F012972									PHASIBEAM10F022174									PHASIBEAM10F009770									PHASIBEAM10F013899
PHASIBEAM10F012973									PHASIBEAM10F022175									PHASIBEAM10F009771									PHASIBEAM10F014396
PHASIBEAM10F012977									PHASIBEAM10F022184									PHASIBEAM10F009772									PHASIBEAM10F014398
PHASIBEAM10F013631									PHASIBEAM10F022185									PHASIBEAM10F009773									PHASIBEAM10F014399
PHASIBEAM10F013681									PHASIBEAM10F022186									PHASIBEAM10F009774									PHASIBEAM10F014400
PHASIBEAM10F013712									PHASIBEAM10F022187									PHASIBEAM10F009775									PHASIBEAM10F014603
PHASIBEAM10F013713									PHASIBEAM10F022188									PHASIBEAM10F009776									PHASIBEAM10F014604
PHASIBEAM10F013850									PHASIBEAM10F022189									PHASIBEAM10F009777									PHASIBEAM10F014839
PHASIBEAM10F013851									PHASIBEAM10F022190									PHASIBEAM10F009778									PHASIBEAM10F014840
PHASIBEAM10F014081									PHASIBEAM10F022700									PHASIBEAM10F009779									PHASIBEAM10F014841
PHASIBEAM10F014082									PHASIBEAM10F022701									PHASIBEAM10F009780									PHASIBEAM10F014948
PHASIBEAM10F014083									PHASIBEAM10F022702									PHASIBEAM10F009781									PHASIBEAM10F014949
PHASIBEAM10F014208									PHASIBEAM10F022731									PHASIBEAM10F009782									PHASIBEAM10F014950
PHASIBEAM10F014209									PHASIBEAM10F022956									PHASIBEAM10F010063									PHASIBEAM10F015465
PHASIBEAM10F014210									PHASIBEAM10F022957									PHASIBEAM10F010545									PHASIBEAM10F015466
PHASIBEAM10F014211									PHASIBEAM10F022961									PHASIBEAM10F010546									PHASIBEAM10F016636
PHASIBEAM10F014212									PHASIBEAM10F022962									PHASIBEAM10F010547									PHASIBEAM10F016637
PHASIBEAM10F014213									PHASIBEAM10F022963									PHASIBEAM10F010548									PHASIBEAM10F016638
PHASIBEAM10F014252									PHASIBEAM10F022964									PHASIBEAM10F010602									PHASIBEAM10F016639
PHASIBEAM10F014438									PHASIBEAM10F022965									PHASIBEAM10F010603									PHASIBEAM10F016640
PHASIBEAM10F014439									PHASIBEAM10F023613									PHASIBEAM10F010678									PHASIBEAM10F016641
PHASIBEAM10F014440									PHASIBEAM10F023614									PHASIBEAM10F010679									PHASIBEAM10F016642
PHASIBEAM10F014441									PHASIBEAM10F023615									PHASIBEAM10F010680									PHASIBEAM10F016643
PHASIBEAM10F014744									PHASIBEAM10F023616									PHASIBEAM10F010681									PHASIBEAM10F016887
PHASIBEAM10F014745									PHASIBEAM10F023742									PHASIBEAM10F010919									PHASIBEAM10F016924
PHASIBEAM10F014785									PHASIBEAM10F023743									PHASIBEAM10F011152									PHASIBEAM10F016925
PHASIBEAM10F014786									PHASIBEAM10F023744									PHASIBEAM10F011153									PHASIBEAM10F016937
PHASIBEAM10F014787									PHASIBEAM10F023750									PHASIBEAM10F011154									PHASIBEAM10F016938
PHASIBEAM10F014788									PHASIBEAM10F023751									PHASIBEAM10F011527									PHASIBEAM10F016939
PHASIBEAM10F014946									PHASIBEAM10F023752									PHASIBEAM10F011528									PHASIBEAM10F016940
PHASIBEAM10F014947									PHASIBEAM10F024141									PHASIBEAM10F011529									PHASIBEAM10F016941
PHASIBEAM10F014948									PHASIBEAM10F024142									PHASIBEAM10F011530									PHASIBEAM10F017010
PHASIBEAM10F015087									PHASIBEAM10F024143									PHASIBEAM10F011547									PHASIBEAM10F017011
PHASIBEAM10F015088									PHASIBEAM10F024144									PHASIBEAM10F011548									PHASIBEAM10F017012
PHASIBEAM10F015089									PHASIBEAM10F024531									PHASIBEAM10F011549									PHASIBEAM10F017013
PHASIBEAM10F015090									PHASIBEAM10F024532									PHASIBEAM10F011552									PHASIBEAM10F017014
PHASIBEAM10F015091									PHASIBEAM10F024533									PHASIBEAM10F011553									PHASIBEAM10F017497
PHASIBEAM10F015092									PHASIBEAM10F024649									PHASIBEAM10F011554									PHASIBEAM10F017498
PHASIBEAM10F015093									PHASIBEAM10F024650									PHASIBEAM10F011555									PHASIBEAM10F017499
PHASIBEAM10F015094									PHASIBEAM10F024651									PHASIBEAM10F012042									PHASIBEAM10F017500
PHASIBEAM10F015100									PHASIBEAM10F024652									PHASIBEAM10F012043									PHASIBEAM10F017527
PHASIBEAM10F015101									PHASIBEAM10F024653									PHASIBEAM10F012165									PHASIBEAM10F017528
PHASIBEAM10F015102									PHASIBEAM10F024654									PHASIBEAM10F012411									PHASIBEAM10F017529
PHASIBEAM10F015103									PHASIBEAM10F024995									PHASIBEAM10F012412									PHASIBEAM10F017530
PHASIBEAM10F015104									PHASIBEAM10F024996									PHASIBEAM10F012413									PHASIBEAM10F017531
PHASIBEAM10F015275									PHASIBEAM10F024997									PHASIBEAM10F012414									PHASIBEAM10F017532
PHASIBEAM10F015276									PHASIBEAM10F024998									PHASIBEAM10F012415									PHASIBEAM10F017533
PHASIBEAM10F015465									PHASIBEAM10F025294									PHASIBEAM10F012548									PHASIBEAM10F017534
PHASIBEAM10F015466									PHASIBEAM10F025295									PHASIBEAM10F012549									PHASIBEAM10F017535
PHASIBEAM10F015611									PHASIBEAM10F025296									PHASIBEAM10F012550									PHASIBEAM10F017536
PHASIBEAM10F015612									PHASIBEAM10F025297									PHASIBEAM10F012551									PHASIBEAM10F017537
PHASIBEAM10F015613									PHASIBEAM10F025298									PHASIBEAM10F012552									PHASIBEAM10F017538
PHASIBEAM10F015614									PHASIBEAM10F025299									PHASIBEAM10F012553									PHASIBEAM10F017771
PHASIBEAM10F015615									PHASIBEAM10F025300									PHASIBEAM10F012554									PHASIBEAM10F017772
PHASIBEAM10F015631									PHASIBEAM10F025301									PHASIBEAM10F012907									PHASIBEAM10F017785
PHASIBEAM10F015632									PHASIBEAM10F025302									PHASIBEAM10F012908									PHASIBEAM10F017786
PHASIBEAM10F015646									PHASIBEAM10F025303									PHASIBEAM10F012909									PHASIBEAM10F017787
PHASIBEAM10F015647									PHASIBEAM10F025304									PHASIBEAM10F012910									PHASIBEAM10F017999
PHASIBEAM10F015684									PHASIBEAM10F025305									PHASIBEAM10F012911									PHASIBEAM10F018405
PHASIBEAM10F015685									PHASIBEAM10F025306									PHASIBEAM10F012912									PHASIBEAM10F018406
PHASIBEAM10F016285									PHASIBEAM10F025307									PHASIBEAM10F012913									PHASIBEAM10F018415
PHASIBEAM10F016286									PHASIBEAM10F025308									PHASIBEAM10F012977									PHASIBEAM10F018837
PHASIBEAM10F016287									PHASIBEAM10F025965									PHASIBEAM10F013499									PHASIBEAM10F018838
PHASIBEAM10F016288									PHASIBEAM10F025966									PHASIBEAM10F013500									PHASIBEAM10F018883
PHASIBEAM10F016289									PHASIBEAM10F025967									PHASIBEAM10F013899									PHASIBEAM10F018884
PHASIBEAM10F016294									PHASIBEAM10F026489									PHASIBEAM10F013900									PHASIBEAM10F018885
PHASIBEAM10F016295									PHASIBEAM10F026587									PHASIBEAM10F014198									PHASIBEAM10F018886
PHASIBEAM10F016296									PHASIBEAM10F026588									PHASIBEAM10F014199									PHASIBEAM10F018887
PHASIBEAM10F016297									PHASIBEAM10F027154									PHASIBEAM10F014200									PHASIBEAM10F018888
PHASIBEAM10F016298									PHASIBEAM10F027155									PHASIBEAM10F014201									PHASIBEAM10F018911
PHASIBEAM10F016299									PHASIBEAM10F027156									PHASIBEAM10F014202									PHASIBEAM10F018912
PHASIBEAM10F016300																		PHASIBEAM10F014203									PHASIBEAM10F018913
PHASIBEAM10F016415																		PHASIBEAM10F014204									PHASIBEAM10F018975
PHASIBEAM10F016416																		PHASIBEAM10F014205									PHASIBEAM10F019028
PHASIBEAM10F016433																		PHASIBEAM10F014207									PHASIBEAM10F019029
PHASIBEAM10F016436																		PHASIBEAM10F014208									PHASIBEAM10F019030
PHASIBEAM10F016437																		PHASIBEAM10F014395									PHASIBEAM10F019031
PHASIBEAM10F016438																		PHASIBEAM10F014396									PHASIBEAM10F019445
PHASIBEAM10F016517																		PHASIBEAM10F014398									PHASIBEAM10F019446
PHASIBEAM10F016518																		PHASIBEAM10F014399									PHASIBEAM10F019447
PHASIBEAM10F016519																		PHASIBEAM10F014400									PHASIBEAM10F019448
PHASIBEAM10F016520																		PHASIBEAM10F014596									PHASIBEAM10F019449
PHASIBEAM10F016521																		PHASIBEAM10F014597									PHASIBEAM10F019472
PHASIBEAM10F016522																		PHASIBEAM10F014598									PHASIBEAM10F019474
PHASIBEAM10F016640																		PHASIBEAM10F014599									PHASIBEAM10F019475
PHASIBEAM10F016913																		PHASIBEAM10F014601									PHASIBEAM10F019648
PHASIBEAM10F016914																		PHASIBEAM10F014602									PHASIBEAM10F019649
PHASIBEAM10F017080																		PHASIBEAM10F016176									PHASIBEAM10F019650
PHASIBEAM10F017081																		PHASIBEAM10F016177									PHASIBEAM10F019651
PHASIBEAM10F017082																		PHASIBEAM10F016178									PHASIBEAM10F020283
PHASIBEAM10F017083																		PHASIBEAM10F016179									PHASIBEAM10F020436
PHASIBEAM10F017084																		PHASIBEAM10F016180									PHASIBEAM10F020437
PHASIBEAM10F017199																		PHASIBEAM10F016181									PHASIBEAM10F020438
PHASIBEAM10F017200																		PHASIBEAM10F016182									PHASIBEAM10F020439
PHASIBEAM10F017201																		PHASIBEAM10F016183									PHASIBEAM10F020467
PHASIBEAM10F017202																		PHASIBEAM10F016184									PHASIBEAM10F020473
PHASIBEAM10F017770																		PHASIBEAM10F016185									PHASIBEAM10F020498
PHASIBEAM10F018767																		PHASIBEAM10F016186									PHASIBEAM10F020499
PHASIBEAM10F018768																		PHASIBEAM10F016187									PHASIBEAM10F020554
PHASIBEAM10F018769																		PHASIBEAM10F016188									PHASIBEAM10F020555
PHASIBEAM10F018770																		PHASIBEAM10F016189									PHASIBEAM10F020556
PHASIBEAM10F018771																		PHASIBEAM10F016190									PHASIBEAM10F020709
PHASIBEAM10F018772																		PHASIBEAM10F016888									PHASIBEAM10F020710
PHASIBEAM10F018773																		PHASIBEAM10F016889									PHASIBEAM10F020711
PHASIBEAM10F018774																		PHASIBEAM10F016890									PHASIBEAM10F020712
PHASIBEAM10F019607																		PHASIBEAM10F016891									PHASIBEAM10F020713
PHASIBEAM10F019870																		PHASIBEAM10F016892									PHASIBEAM10F020714
PHASIBEAM10F019871																		PHASIBEAM10F017011									PHASIBEAM10F020715
PHASIBEAM10F020506																		PHASIBEAM10F017012									PHASIBEAM10F020725
PHASIBEAM10F020507																		PHASIBEAM10F017013									PHASIBEAM10F020727
PHASIBEAM10F020508																		PHASIBEAM10F017014									PHASIBEAM10F020765
PHASIBEAM10F020777																		PHASIBEAM10F017369									PHASIBEAM10F020766
PHASIBEAM10F020778																		PHASIBEAM10F017370									PHASIBEAM10F020767
PHASIBEAM10F020779																		PHASIBEAM10F017434									PHASIBEAM10F020768
PHASIBEAM10F020780																		PHASIBEAM10F017438									PHASIBEAM10F020791
PHASIBEAM10F020900																		PHASIBEAM10F017527									PHASIBEAM10F020792
PHASIBEAM10F021022																		PHASIBEAM10F017528									PHASIBEAM10F020793
PHASIBEAM10F021023																		PHASIBEAM10F017529									PHASIBEAM10F020794
PHASIBEAM10F021024																		PHASIBEAM10F017530									PHASIBEAM10F020878
PHASIBEAM10F021150																		PHASIBEAM10F017531									PHASIBEAM10F021269
PHASIBEAM10F021151																		PHASIBEAM10F017532									PHASIBEAM10F021369
PHASIBEAM10F021152																		PHASIBEAM10F017533									PHASIBEAM10F021370
PHASIBEAM10F021155																		PHASIBEAM10F017534									PHASIBEAM10F021371
PHASIBEAM10F021484																		PHASIBEAM10F017535									PHASIBEAM10F021372
PHASIBEAM10F021485																		PHASIBEAM10F018407									PHASIBEAM10F022172
PHASIBEAM10F021486																		PHASIBEAM10F018408									PHASIBEAM10F022681
PHASIBEAM10F021487																		PHASIBEAM10F018416									PHASIBEAM10F022682
PHASIBEAM10F022047																		PHASIBEAM10F018417									PHASIBEAM10F022697
PHASIBEAM10F022048																		PHASIBEAM10F018418									PHASIBEAM10F023551
PHASIBEAM10F022590																		PHASIBEAM10F018419									PHASIBEAM10F023552
PHASIBEAM10F022591																		PHASIBEAM10F018420									PHASIBEAM10F023553
PHASIBEAM10F022592																		PHASIBEAM10F018495									PHASIBEAM10F023568
PHASIBEAM10F022814																		PHASIBEAM10F018497									PHASIBEAM10F023569
PHASIBEAM10F022866																		PHASIBEAM10F018525									PHASIBEAM10F023570
PHASIBEAM10F022867																		PHASIBEAM10F018526									PHASIBEAM10F023734
PHASIBEAM10F022868																		PHASIBEAM10F018527									PHASIBEAM10F023735
PHASIBEAM10F022869																		PHASIBEAM10F018758									PHASIBEAM10F023741
PHASIBEAM10F022870																		PHASIBEAM10F018766									PHASIBEAM10F023742
PHASIBEAM10F022910																		PHASIBEAM10F018767									PHASIBEAM10F023743
PHASIBEAM10F022911																		PHASIBEAM10F018768									PHASIBEAM10F023753
PHASIBEAM10F022912																		PHASIBEAM10F018769									PHASIBEAM10F023754
PHASIBEAM10F022913																		PHASIBEAM10F018770									PHASIBEAM10F023755
PHASIBEAM10F022914																		PHASIBEAM10F018771									PHASIBEAM10F023918
PHASIBEAM10F022915																		PHASIBEAM10F018772									PHASIBEAM10F024124
PHASIBEAM10F022916																		PHASIBEAM10F018773									PHASIBEAM10F024125
PHASIBEAM10F023448																		PHASIBEAM10F018779									PHASIBEAM10F024357
PHASIBEAM10F023449																		PHASIBEAM10F018780									PHASIBEAM10F024489
PHASIBEAM10F023450																		PHASIBEAM10F018838									PHASIBEAM10F024490
PHASIBEAM10F023451																		PHASIBEAM10F018945									PHASIBEAM10F024491
PHASIBEAM10F023452																		PHASIBEAM10F018951									PHASIBEAM10F024645
PHASIBEAM10F023453																		PHASIBEAM10F019094									PHASIBEAM10F024791
PHASIBEAM10F023454																		PHASIBEAM10F019095									PHASIBEAM10F024792
PHASIBEAM10F023704																		PHASIBEAM10F019096									PHASIBEAM10F024793
PHASIBEAM10F023705																		PHASIBEAM10F019449									PHASIBEAM10F024794
PHASIBEAM10F023706																		PHASIBEAM10F019450									PHASIBEAM10F024795
PHASIBEAM10F023707																		PHASIBEAM10F019680									PHASIBEAM10F024796
PHASIBEAM10F023708																		PHASIBEAM10F019681									PHASIBEAM10F024838
PHASIBEAM10F023886																		PHASIBEAM10F019682									PHASIBEAM10F024839
PHASIBEAM10F023887																		PHASIBEAM10F019936									PHASIBEAM10F024840
PHASIBEAM10F023888																		PHASIBEAM10F019937									PHASIBEAM10F024919
PHASIBEAM10F023889																		PHASIBEAM10F019938									PHASIBEAM10F024920
PHASIBEAM10F023890																		PHASIBEAM10F019939									PHASIBEAM10F024921
PHASIBEAM10F023894																		PHASIBEAM10F019940									PHASIBEAM10F024922
PHASIBEAM10F023920																		PHASIBEAM10F019941									PHASIBEAM10F024923
PHASIBEAM10F023921																		PHASIBEAM10F019942									PHASIBEAM10F024924
PHASIBEAM10F023934																		PHASIBEAM10F020112									PHASIBEAM10F024995
PHASIBEAM10F023935																		PHASIBEAM10F020165									PHASIBEAM10F024996
PHASIBEAM10F024402																		PHASIBEAM10F020173									PHASIBEAM10F024997
PHASIBEAM10F024403																		PHASIBEAM10F020174									PHASIBEAM10F024998
PHASIBEAM10F024404																		PHASIBEAM10F020175									PHASIBEAM10F025136
PHASIBEAM10F024529																		PHASIBEAM10F020179									PHASIBEAM10F025137
PHASIBEAM10F024535																		PHASIBEAM10F020419									PHASIBEAM10F025138
PHASIBEAM10F024536																		PHASIBEAM10F020434									PHASIBEAM10F025139
PHASIBEAM10F024543																		PHASIBEAM10F020435									PHASIBEAM10F025140
PHASIBEAM10F024649																		PHASIBEAM10F020436									PHASIBEAM10F025141
PHASIBEAM10F024650																		PHASIBEAM10F020437									PHASIBEAM10F025191
PHASIBEAM10F024651																		PHASIBEAM10F020438									PHASIBEAM10F025352
PHASIBEAM10F024793																		PHASIBEAM10F020439									PHASIBEAM10F025353
PHASIBEAM10F024794																		PHASIBEAM10F020457									PHASIBEAM10F025354
PHASIBEAM10F024840																		PHASIBEAM10F020458									PHASIBEAM10F025355
PHASIBEAM10F024861																		PHASIBEAM10F020459									PHASIBEAM10F025835
PHASIBEAM10F024862																		PHASIBEAM10F020462									PHASIBEAM10F025836
PHASIBEAM10F025289																		PHASIBEAM10F020463									PHASIBEAM10F025837
PHASIBEAM10F025290																		PHASIBEAM10F020464									PHASIBEAM10F026020
PHASIBEAM10F025291																		PHASIBEAM10F020465									PHASIBEAM10F026021
PHASIBEAM10F025292																		PHASIBEAM10F020472									PHASIBEAM10F026022
PHASIBEAM10F025293																		PHASIBEAM10F020599									PHASIBEAM10F026458
PHASIBEAM10F025294																		PHASIBEAM10F020600									PHASIBEAM10F026610
PHASIBEAM10F025295																		PHASIBEAM10F020645									PHASIBEAM10F026611
PHASIBEAM10F025296																		PHASIBEAM10F020646									PHASIBEAM10F026612
PHASIBEAM10F025297																		PHASIBEAM10F020647									PHASIBEAM10F026709
PHASIBEAM10F025298																		PHASIBEAM10F020648									PHASIBEAM10F026710
PHASIBEAM10F025299																		PHASIBEAM10F020652									PHASIBEAM10F026711
PHASIBEAM10F025300																		PHASIBEAM10F020787									PHASIBEAM10F026853
PHASIBEAM10F025301																		PHASIBEAM10F020788
PHASIBEAM10F025302																		PHASIBEAM10F020790
PHASIBEAM10F025303																		PHASIBEAM10F020791
PHASIBEAM10F025304																		PHASIBEAM10F020888
PHASIBEAM10F025305																		PHASIBEAM10F020889
PHASIBEAM10F025306																		PHASIBEAM10F020890
PHASIBEAM10F025307																		PHASIBEAM10F020895
PHASIBEAM10F025308																		PHASIBEAM10F020899
PHASIBEAM10F025534																		PHASIBEAM10F021333
PHASIBEAM10F025535																		PHASIBEAM10F021334
PHASIBEAM10F025721																		PHASIBEAM10F021487
PHASIBEAM10F025723																		PHASIBEAM10F021737
PHASIBEAM10F025724																		PHASIBEAM10F021738
PHASIBEAM10F026247																		PHASIBEAM10F021755
PHASIBEAM10F026248																		PHASIBEAM10F021756
PHASIBEAM10F026325																		PHASIBEAM10F022167
PHASIBEAM10F026401																		PHASIBEAM10F022168
PHASIBEAM10F026590																		PHASIBEAM10F022169
PHASIBEAM10F026591																		PHASIBEAM10F022170
PHASIBEAM10F026592																		PHASIBEAM10F022173
PHASIBEAM10F026643																		PHASIBEAM10F022786
PHASIBEAM10F026644																		PHASIBEAM10F022787
PHASIBEAM10F026807																		PHASIBEAM10F022982
PHASIBEAM10F027189																		PHASIBEAM10F022983
PHASIBEAM10F027190																		PHASIBEAM10F022984
PHASIBEAM10F027352																		PHASIBEAM10F022985
PHASIBEAM10F027353																		PHASIBEAM10F022986
PHASIBEAM10F027354																		PHASIBEAM10F022987
PHASIBEAM10F027355																		PHASIBEAM10F022988
																		PHASIBEAM10F022989
																		PHASIBEAM10F022990
																		PHASIBEAM10F022992
																		PHASIBEAM10F022993
																		PHASIBEAM10F022994
																		PHASIBEAM10F022995
																		PHASIBEAM10F023448
																		PHASIBEAM10F023449
																		PHASIBEAM10F023450
																		PHASIBEAM10F023552
																		PHASIBEAM10F023553
																		PHASIBEAM10F023554
																		PHASIBEAM10F023556
																		PHASIBEAM10F023557
																		PHASIBEAM10F023558
																		PHASIBEAM10F023690
																		PHASIBEAM10F023731
																		PHASIBEAM10F023732
																		PHASIBEAM10F023733
																		PHASIBEAM10F023734
																		PHASIBEAM10F023735
																		PHASIBEAM10F023736
																		PHASIBEAM10F023737
																		PHASIBEAM10F023738
																		PHASIBEAM10F023739
																		PHASIBEAM10F023740
																		PHASIBEAM10F023741
																		PHASIBEAM10F023742
																		PHASIBEAM10F023743
																		PHASIBEAM10F023935
																		PHASIBEAM10F024054
																		PHASIBEAM10F024089
																		PHASIBEAM10F024090
																		PHASIBEAM10F024091
																		PHASIBEAM10F024092
																		PHASIBEAM10F024096
																		PHASIBEAM10F024532
																		PHASIBEAM10F024533
																		PHASIBEAM10F024643
																		PHASIBEAM10F024644
																		PHASIBEAM10F024645
																		PHASIBEAM10F024724
																		PHASIBEAM10F024725
																		PHASIBEAM10F024795
																		PHASIBEAM10F024796
																		PHASIBEAM10F024840
																		PHASIBEAM10F024842
																		PHASIBEAM10F024843
																		PHASIBEAM10F024844
																		PHASIBEAM10F024860
																		PHASIBEAM10F024995
																		PHASIBEAM10F024996
																		PHASIBEAM10F024997
																		PHASIBEAM10F024998
																		PHASIBEAM10F025134
																		PHASIBEAM10F025135
																		PHASIBEAM10F025136
																		PHASIBEAM10F025137
																		PHASIBEAM10F025138
																		PHASIBEAM10F025139
																		PHASIBEAM10F025140
																		PHASIBEAM10F025203
																		PHASIBEAM10F025204
																		PHASIBEAM10F025205
																		PHASIBEAM10F025218
																		PHASIBEAM10F025219
																		PHASIBEAM10F025220
																		PHASIBEAM10F025543
																		PHASIBEAM10F025544
																		PHASIBEAM10F025545
																		PHASIBEAM10F025546
																		PHASIBEAM10F025571
																		PHASIBEAM10F025572
																		PHASIBEAM10F025652
																		PHASIBEAM10F025833
																		PHASIBEAM10F025834
																		PHASIBEAM10F025835
																		PHASIBEAM10F025836
																		PHASIBEAM10F025837
																		PHASIBEAM10F026135
																		PHASIBEAM10F026136
																		PHASIBEAM10F026137
																		PHASIBEAM10F026138
																		PHASIBEAM10F026139
																		PHASIBEAM10F026165
																		PHASIBEAM10F026166
																		PHASIBEAM10F026167
																		PHASIBEAM10F026168
																		PHASIBEAM10F026169
																		PHASIBEAM10F026170
																		PHASIBEAM10F026171
																		PHASIBEAM10F026172
																		PHASIBEAM10F026173
																		PHASIBEAM10F026174
																		PHASIBEAM10F026561
																		PHASIBEAM10F026562
																		PHASIBEAM10F026612
																		PHASIBEAM10F026613
																		PHASIBEAM10F026614
																		PHASIBEAM10F026615
																		PHASIBEAM10F026753
																		PHASIBEAM10F026754
																		PHASIBEAM10F026782
																		PHASIBEAM10F027250
																		PHASIBEAM10F027251
																		PHASIBEAM10F027252
																		PHASIBEAM10F027254
																		PHASIBEAM10F027255
																		PHASIBEAM10F027256
