# Supplementary material for: Genomic history of the origin and domestication of common bean unveils its closest sister species
Source: Genome Biol. 2017 Mar 29;18:60. doi: 10.1186/s13059-017-1190-6 (PMC5370463; doi:10.1186/s13059-017-1190-6)
Supplement: Supplementary file 8 — Table S17. PCGs and functional categories introgressing from domesticated into wild subpopulations. (XLSX 149 kb) [file 13059_2017_1190_MOESM8_ESM.xlsx]

## Sheet: Table S17
Table S17. Introgressed genes from DMA towards wild MA subpopulations. Enriched GO categories (node size ≥10; pval≤0.05) per triad are included in each case
DMA - Center									DMA - West									DMA - North									DMA - South
GeneID		GO.ID	Term	Annotated	Significant	Expected	classicFisher		GeneID		GO.ID	Term	Annotated	Significant	Expected	classicFisher		GeneID		GO.ID	Term	Annotated	Significant	Expected	classicFisher		GeneID		GO.ID	Term	Annotated	Significant	Expected	classicFisher
PHASIBEAM10F001234		GO:0072593	reactive oxygen species metabolic proces...	107	13	4.35	0.0004		PHASIBEAM10F001045		GO:0046482	para-aminobenzoic acid metabolic process	11	4	0.42	0.00055		PHASIBEAM10F001045		GO:0042542	response to hydrogen peroxide	94	5	1.04	0.0038		PHASIBEAM10F000956		GO:0010256	endomembrane system organization	62	7	1.51	0.00074
PHASIBEAM10F001235		GO:0031425	chloroplast RNA processing	10	4	0.41	0.00047		PHASIBEAM10F001046		GO:0042744	hydrogen peroxide catabolic process	22	5	0.84	0.00121		PHASIBEAM10F001046		GO:0046854	phosphatidylinositol phosphorylation	31	3	0.34	0.0047		PHASIBEAM10F000957		GO:0010075	regulation of meristem growth	47	6	1.14	0.00092
PHASIBEAM10F001243		GO:0071478	cellular response to radiation	70	10	2.85	0.00051		PHASIBEAM10F001047		GO:0042743	hydrogen peroxide metabolic process	62	8	2.36	0.00233		PHASIBEAM10F001047		GO:0046834	lipid phosphorylation	32	3	0.35	0.0052		PHASIBEAM10F000958		GO:0035266	meristem growth	57	6	1.39	0.00254
PHASIBEAM10F001244		GO:0071482	cellular response to light stimulus	70	10	2.85	0.00051		PHASIBEAM10F001066		GO:0016579	protein deubiquitination	17	4	0.65	0.00334		PHASIBEAM10F001048		GO:0009408	response to heat	202	7	2.23	0.0071		PHASIBEAM10F000959		GO:0048509	regulation of meristem development	103	8	2.51	0.00364
PHASIBEAM10F001438		GO:0051606	detection of stimulus	48	8	1.95	0.00064		PHASIBEAM10F001067		GO:0042537	benzene-containing compound metabolic pr...	52	7	1.98	0.00339		PHASIBEAM10F001476		GO:0006650	glycerophospholipid metabolic process	131	5	1.44	0.015		PHASIBEAM10F000960		GO:0000956	nuclear-transcribed mRNA catabolic proce...	27	4	0.66	0.00389
PHASIBEAM10F001477		GO:0009581	detection of external stimulus	19	5	0.77	0.00079		PHASIBEAM10F001074		GO:0070301	cellular response to hydrogen peroxide	29	5	1.1	0.00438		PHASIBEAM10F001477		GO:0046488	phosphatidylinositol metabolic process	91	4	1	0.0181		PHASIBEAM10F000961		GO:0006402	mRNA catabolic process	29	4	0.71	0.00506
PHASIBEAM10F001478		GO:0042743	hydrogen peroxide metabolic process	62	9	2.52	0.00085		PHASIBEAM10F001148		GO:0009452	7-methylguanosine RNA capping	10	3	0.38	0.0054		PHASIBEAM10F001478		GO:0009556	microsporogenesis	19	2	0.21	0.0182		PHASIBEAM10F000975		GO:0030036	actin cytoskeleton organization	88	7	2.14	0.0056
PHASIBEAM10F001535		GO:0009862	systemic acquired resistance, salicylic ...	39	7	1.59	0.00088		PHASIBEAM10F001149		GO:0009720	detection of hormone stimulus	10	3	0.38	0.0054		PHASIBEAM10F001479		GO:0034613	cellular protein localization	434	10	4.78	0.0222		PHASIBEAM10F000976		GO:0030029	actin filament-based process	96	7	2.34	0.00893
PHASIBEAM10F001536		GO:0042537	benzene-containing compound metabolic pr...	52	8	2.12	0.00111		PHASIBEAM10F001150		GO:0009726	detection of endogenous stimulus	10	3	0.38	0.0054		PHASIBEAM10F001480		GO:0032507	maintenance of protein location in cell	22	2	0.24	0.0241		PHASIBEAM10F000977		GO:0044003	modification by symbiont of host morphol...	34	4	0.83	0.00899
PHASIBEAM10F001538		GO:0042744	hydrogen peroxide catabolic process	22	5	0.9	0.00163		PHASIBEAM10F001151		GO:0036260	RNA capping	10	3	0.38	0.0054		PHASIBEAM10F001481		GO:0042744	hydrogen peroxide catabolic process	22	2	0.24	0.0241		PHASIBEAM10F000978		GO:0051817	modification of morphology or physiology...	35	4	0.85	0.00996
PHASIBEAM10F001539		GO:0070085	glycosylation	111	12	4.52	0.00185		PHASIBEAM10F001436		GO:0051130	positive regulation of cellular componen...	57	7	2.17	0.00569		PHASIBEAM10F001482		GO:0006790	sulfur compound metabolic process	262	7	2.89	0.0262		PHASIBEAM10F001616		GO:0007015	actin filament organization	77	6	1.87	0.01109
PHASIBEAM10F001540		GO:0010017	red or far-red light signaling pathway	23	5	0.94	0.00201		PHASIBEAM10F001437		GO:0009593	detection of chemical stimulus	20	4	0.76	0.0062		PHASIBEAM10F001483		GO:0045185	maintenance of protein location	23	2	0.25	0.0262		PHASIBEAM10F001617		GO:2000030	regulation of response to red or far red...	20	3	0.49	0.01198
PHASIBEAM10F001577		GO:2000377	regulation of reactive oxygen species me...	46	7	1.87	0.0024		PHASIBEAM10F001438		GO:0010026	trichome differentiation	89	9	3.39	0.00672		PHASIBEAM10F001484		GO:0048236	plant-type spore development	23	2	0.25	0.0262		PHASIBEAM10F001618		GO:0009637	response to blue light	79	6	1.92	0.01249
PHASIBEAM10F001587		GO:0071489	cellular response to red or far red ligh...	24	5	0.98	0.00245		PHASIBEAM10F001439		GO:0043174	nucleoside salvage	11	3	0.42	0.00721		PHASIBEAM10F001485		GO:0006644	phospholipid metabolic process	206	6	2.27	0.0267		PHASIBEAM10F001619		GO:0006403	RNA localization	21	3	0.51	0.01372
PHASIBEAM10F001602		GO:0070988	demethylation	16	4	0.65	0.00334		PHASIBEAM10F001440		GO:0046487	glyoxylate metabolic process	11	3	0.42	0.00721		PHASIBEAM10F001486		GO:0046907	intracellular transport	513	11	5.65	0.0268		PHASIBEAM10F001620		GO:0035821	modification of morphology or physiology...	40	4	0.97	0.01581
PHASIBEAM10F001636		GO:0009582	detection of abiotic stimulus	17	4	0.69	0.00423		PHASIBEAM10F001441		GO:0044238	primary metabolic process	8761	363	333.66	0.00754		PHASIBEAM10F001495		GO:0080092	regulation of pollen tube growth	24	2	0.26	0.0284		PHASIBEAM10F001735		GO:0009057	macromolecule catabolic process	398	17	9.68	0.01807
PHASIBEAM10F001637		GO:0010183	pollen tube guidance	17	4	0.69	0.00423		PHASIBEAM10F001442		GO:0072593	reactive oxygen species metabolic proces...	107	10	4.08	0.00763		PHASIBEAM10F001496		GO:0006914	autophagy	25	2	0.28	0.0307		PHASIBEAM10F001736		GO:0006401	RNA catabolic process	44	4	1.07	0.02178
PHASIBEAM10F001639		GO:0050918	positive chemotaxis	17	4	0.69	0.00423		PHASIBEAM10F001473		GO:0051606	detection of stimulus	48	6	1.83	0.00938		PHASIBEAM10F001497		GO:0046486	glycerolipid metabolic process	160	5	1.76	0.0321		PHASIBEAM10F001738		GO:0006777	Mo-molybdopterin cofactor biosynthetic p...	10	2	0.24	0.02335
PHASIBEAM10F001640		GO:0042221	response to chemical	2341	119	95.27	0.00509		PHASIBEAM10F001474		GO:0042542	response to hydrogen peroxide	94	9	3.58	0.00953		PHASIBEAM10F001498		GO:0010769	regulation of cell morphogenesis involve...	26	2	0.29	0.033		PHASIBEAM10F001739		GO:0032324	molybdopterin cofactor biosynthetic proc...	10	2	0.24	0.02335
PHASIBEAM10F001642		GO:0018208	peptidyl-proline modification	66	8	2.69	0.00516		PHASIBEAM10F001477		GO:0010467	gene expression	2642	122	100.62	0.01125		PHASIBEAM10F001499		GO:0045595	regulation of cell differentiation	110	4	1.21	0.0334		PHASIBEAM10F001740		GO:0046417	chorismate metabolic process	10	2	0.24	0.02335
PHASIBEAM10F001643		GO:0010035	response to inorganic substance	1013	58	41.22	0.00522		PHASIBEAM10F001478		GO:0010583	response to cyclopentenone	13	3	0.5	0.01181		PHASIBEAM10F001500		GO:0070727	cellular macromolecule localization	468	10	5.16	0.0347		PHASIBEAM10F001741		GO:0052555	positive regulation by organism of immun...	10	2	0.24	0.02335
PHASIBEAM10F001644		GO:0006935	chemotaxis	18	4	0.73	0.00527		PHASIBEAM10F001535		GO:0043173	nucleotide salvage	13	3	0.5	0.01181		PHASIBEAM10F001501		GO:0060284	regulation of cell development	27	2	0.3	0.0354		PHASIBEAM10F001742		GO:0052556	positive regulation by symbiont of host ...	10	2	0.24	0.02335
PHASIBEAM10F001725		GO:0042330	taxis	18	4	0.73	0.00527		PHASIBEAM10F001536		GO:0044260	cellular macromolecule metabolic process	5730	245	218.22	0.01184		PHASIBEAM10F001503		GO:0048481	ovule development	67	3	0.74	0.0377		PHASIBEAM10F001743		GO:0010562	positive regulation of phosphorus metabo...	67	5	1.63	0.02342
PHASIBEAM10F001726		GO:0009627	systemic acquired resistance	96	10	3.91	0.00563		PHASIBEAM10F001538		GO:0010638	positive regulation of organelle organiz...	52	6	1.98	0.0137		PHASIBEAM10F001522		GO:0051641	cellular localization	681	13	7.5	0.0383		PHASIBEAM10F001744		GO:0042327	positive regulation of phosphorylation	67	5	1.63	0.02342
PHASIBEAM10F001727		GO:0033554	cellular response to stress	688	42	28	0.00577		PHASIBEAM10F001539		GO:0034645	cellular macromolecule biosynthetic proc...	2660	122	101.3	0.01379		PHASIBEAM10F001523		GO:0010305	leaf vascular tissue pattern formation	29	2	0.32	0.0403		PHASIBEAM10F001745		GO:0045937	positive regulation of phosphate metabol...	67	5	1.63	0.02342
PHASIBEAM10F001728		GO:0070301	cellular response to hydrogen peroxide	29	5	1.18	0.0058		PHASIBEAM10F001540		GO:0042908	xenobiotic transport	25	4	0.95	0.01394		PHASIBEAM10F001524		GO:0051651	maintenance of location in cell	29	2	0.32	0.0403		PHASIBEAM10F001746		GO:0002684	positive regulation of immune system pro...	45	4	1.09	0.02346
PHASIBEAM10F001729		GO:0034976	response to endoplasmic reticulum stress	54	7	2.2	0.00601		PHASIBEAM10F001541		GO:0009059	macromolecule biosynthetic process	2714	124	103.36	0.01459		PHASIBEAM10F001525		GO:0070301	cellular response to hydrogen peroxide	29	2	0.32	0.0403		PHASIBEAM10F001747		GO:0050778	positive regulation of immune response	45	4	1.09	0.02346
PHASIBEAM10F001730		GO:0009583	detection of light stimulus	10	3	0.41	0.0065		PHASIBEAM10F001542		GO:0006448	regulation of translational elongation	14	3	0.53	0.01462		PHASIBEAM10F001526		GO:0046474	glycerophospholipid biosynthetic process	69	3	0.76	0.0406		PHASIBEAM10F001748		GO:0051701	interaction with host	45	4	1.09	0.02346
PHASIBEAM10F001731		GO:0035437	maintenance of protein localization in e...	10	3	0.41	0.0065		PHASIBEAM10F001543		GO:0009911	positive regulation of flower developmen...	39	5	1.49	0.01556		PHASIBEAM10F001527		GO:0035670	plant-type ovary development	70	3	0.77	0.0421		PHASIBEAM10F001749		GO:0006470	protein dephosphorylation	117	7	2.85	0.02422
PHASIBEAM10F001965		GO:0071214	cellular response to abiotic stimulus	132	12	5.37	0.00762		PHASIBEAM10F001544		GO:2000243	positive regulation of reproductive proc...	40	5	1.52	0.01725		PHASIBEAM10F001528		GO:0006354	DNA-templated transcription, elongation	30	2	0.33	0.0429		PHASIBEAM10F001750		GO:0035335	peptidyl-tyrosine dephosphorylation	26	3	0.63	0.02454
PHASIBEAM10F001966		GO:0034050	host programmed cell death induced by sy...	71	8	2.89	0.00802		PHASIBEAM10F001545		GO:0033043	regulation of organelle organization	104	9	3.96	0.01767		PHASIBEAM10F001529		GO:0008104	protein localization	558	11	6.15	0.045		PHASIBEAM10F001751		GO:0006222	UMP biosynthetic process	11	2	0.27	0.02808
PHASIBEAM10F001967		GO:0009605	response to external stimulus	1185	65	48.22	0.00821		PHASIBEAM10F001577		GO:0045184	establishment of protein localization	529	30	20.15	0.01962		PHASIBEAM10F001530		GO:0043900	regulation of multi-organism process	73	3	0.8	0.0467		PHASIBEAM10F001752		GO:0009173	pyrimidine ribonucleoside monophosphate ...	11	2	0.27	0.02808
PHASIBEAM10F002282		GO:0046482	para-aminobenzoic acid metabolic process	11	3	0.45	0.00866		PHASIBEAM10F001637		GO:0043414	macromolecule methylation	219	15	8.34	0.02068		PHASIBEAM10F001535		GO:0046271	phenylpropanoid catabolic process	32	2	0.35	0.0482		PHASIBEAM10F001753		GO:0009174	pyrimidine ribonucleoside monophosphate ...	11	2	0.27	0.02808
PHASIBEAM10F002283		GO:0072595	maintenance of protein localization in o...	11	3	0.45	0.00866		PHASIBEAM10F001639		GO:0009825	multidimensional cell growth	42	5	1.6	0.02096		PHASIBEAM10F001540		GO:0046274	lignin catabolic process	32	2	0.35	0.0482		PHASIBEAM10F001754		GO:0010205	photoinhibition	11	2	0.27	0.02808
PHASIBEAM10F002284		GO:0048585	negative regulation of response to stimu...	118	11	4.8	0.00866		PHASIBEAM10F001640		GO:0015800	acidic amino acid transport	16	3	0.61	0.02125		PHASIBEAM10F001541		GO:0034599	cellular response to oxidative stress	74	3	0.82	0.0483		PHASIBEAM10F001755		GO:0019720	Mo-molybdopterin cofactor metabolic proc...	11	2	0.27	0.02808
PHASIBEAM10F002285		GO:0000413	protein peptidyl-prolyl isomerization	59	7	2.4	0.00974		PHASIBEAM10F001642		GO:0070646	protein modification by small protein re...	43	5	1.64	0.023		PHASIBEAM10F001542									PHASIBEAM10F001959		GO:0043155	negative regulation of photosynthesis, l...	11	2	0.27	0.02808
PHASIBEAM10F002286		GO:0009863	salicylic acid mediated signaling pathwa...	74	8	3.01	0.01022		PHASIBEAM10F001643		GO:0008104	protein localization	558	31	21.25	0.02307		PHASIBEAM10F001543									PHASIBEAM10F001960		GO:0043174	nucleoside salvage	11	2	0.27	0.02808
PHASIBEAM10F002293		GO:0034599	cellular response to oxidative stress	74	8	3.01	0.01022		PHASIBEAM10F001644		GO:0009733	response to auxin	304	19	11.58	0.02403		PHASIBEAM10F001642									PHASIBEAM10F002402		GO:0043545	molybdopterin cofactor metabolic process	11	2	0.27	0.02808
PHASIBEAM10F002294		GO:0032507	maintenance of protein location in cell	22	4	0.9	0.01108		PHASIBEAM10F001670		GO:0009889	regulation of biosynthetic process	1624	77	61.85	0.02495		PHASIBEAM10F001761									PHASIBEAM10F002403		GO:0046049	UMP metabolic process	11	2	0.27	0.02808
PHASIBEAM10F002295		GO:0055088	lipid homeostasis	12	3	0.49	0.01121		PHASIBEAM10F001671		GO:0010090	trichome morphogenesis	76	7	2.89	0.02546		PHASIBEAM10F001762									PHASIBEAM10F002939		GO:0051189	prosthetic group metabolic process	11	2	0.27	0.02808
PHASIBEAM10F002296		GO:0014070	response to organic cyclic compound	357	24	14.53	0.01133		PHASIBEAM10F001761		GO:0051276	chromosome organization	348	21	13.25	0.02579		PHASIBEAM10F001773									PHASIBEAM10F002940		GO:0052031	modulation by symbiont of host defense r...	11	2	0.27	0.02808
PHASIBEAM10F002301		GO:0009719	response to endogenous stimulus	1208	65	49.16	0.01224		PHASIBEAM10F001762		GO:0033036	macromolecule localization	722	38	27.5	0.02734		PHASIBEAM10F001774									PHASIBEAM10F003670		GO:0052173	response to defenses of other organism i...	11	2	0.27	0.02808
PHASIBEAM10F002302		GO:0045185	maintenance of protein location	23	4	0.94	0.01299		PHASIBEAM10F002366		GO:2000112	regulation of cellular macromolecule bio...	1537	73	58.54	0.02772		PHASIBEAM10F001775									PHASIBEAM10F003671		GO:0052200	response to host defenses	11	2	0.27	0.02808
PHASIBEAM10F002303		GO:0051716	cellular response to stimulus	1941	98	78.99	0.01326		PHASIBEAM10F002367		GO:0015031	protein transport	523	29	19.92	0.02793		PHASIBEAM10F001776									PHASIBEAM10F003672		GO:0052255	modulation by organism of defense respon...	11	2	0.27	0.02808
PHASIBEAM10F002304		GO:0048519	negative regulation of biological proces...	602	36	24.5	0.01366		PHASIBEAM10F002640		GO:0043170	macromolecule metabolic process	6437	268	245.15	0.02942		PHASIBEAM10F001777									PHASIBEAM10F003673		GO:0052552	modulation by organism of immune respons...	11	2	0.27	0.02808
PHASIBEAM10F002305		GO:0010583	response to cyclopentenone	13	3	0.53	0.01414		PHASIBEAM10F002641		GO:0051641	cellular localization	681	36	25.94	0.02944		PHASIBEAM10F002536									PHASIBEAM10F003674		GO:0052553	modulation by symbiont of host immune re...	11	2	0.27	0.02808
PHASIBEAM10F002306		GO:0097502	mannosylation	13	3	0.53	0.01414		PHASIBEAM10F002642		GO:0009658	chloroplast organization	133	10	5.07	0.03078		PHASIBEAM10F003069									PHASIBEAM10F003675		GO:0052564	response to immune response of other org...	11	2	0.27	0.02808
PHASIBEAM10F002307		GO:0042542	response to hydrogen peroxide	94	9	3.83	0.01424		PHASIBEAM10F002643		GO:0010556	regulation of macromolecule biosynthetic...	1547	73	58.92	0.03144		PHASIBEAM10F003070									PHASIBEAM10F003676		GO:0052572	response to host immune response	11	2	0.27	0.02808
PHASIBEAM10F002308		GO:0050794	regulation of cellular process	3156	151	128.43	0.01424		PHASIBEAM10F002645		GO:0031326	regulation of cellular biosynthetic proc...	1598	75	60.86	0.03268		PHASIBEAM10F003071									PHASIBEAM10F003690		GO:0075136	response to host	11	2	0.27	0.02808
PHASIBEAM10F002309		GO:0006099	tricarboxylic acid cycle	36	5	1.47	0.01458		PHASIBEAM10F002647		GO:0000723	telomere maintenance	19	3	0.72	0.03381		PHASIBEAM10F003126									PHASIBEAM10F003691		GO:0048638	regulation of developmental growth	96	6	2.34	0.02966
PHASIBEAM10F002310		GO:0009407	toxin catabolic process	24	4	0.98	0.01509		PHASIBEAM10F002648		GO:0032200	telomere organization	19	3	0.72	0.03381		PHASIBEAM10F003314									PHASIBEAM10F003692		GO:0007389	pattern specification process	209	10	5.08	0.03217
PHASIBEAM10F002311		GO:0071483	cellular response to blue light	24	4	0.98	0.01509		PHASIBEAM10F002774		GO:0045037	protein import into chloroplast stroma	19	3	0.72	0.03381		PHASIBEAM10F004033									PHASIBEAM10F003693		GO:0003002	regionalization	180	9	4.38	0.03221
PHASIBEAM10F002366		GO:0090487	secondary metabolite catabolic process	24	4	0.98	0.01509		PHASIBEAM10F002775		GO:0051094	positive regulation of developmental pro...	81	7	3.08	0.03451		PHASIBEAM10F004059									PHASIBEAM10F003694		GO:0040008	regulation of growth	125	7	3.04	0.03312
PHASIBEAM10F002367		GO:0034614	cellular response to reactive oxygen spe...	65	7	2.65	0.01614		PHASIBEAM10F002776		GO:0006400	tRNA modification	48	5	1.83	0.03509		PHASIBEAM10F004060									PHASIBEAM10F003695		GO:0006874	cellular calcium ion homeostasis	12	2	0.29	0.03316
PHASIBEAM10F002411		GO:0009696	salicylic acid metabolic process	37	5	1.51	0.01631		PHASIBEAM10F002777		GO:0048449	floral organ formation	48	5	1.83	0.03509		PHASIBEAM10F004061									PHASIBEAM10F003696		GO:0009864	induced systemic resistance, jasmonic ac...	12	2	0.29	0.03316
PHASIBEAM10F002412		GO:0071446	cellular response to salicylic acid stim...	81	8	3.3	0.01706		PHASIBEAM10F002778		GO:0048653	anther development	48	5	1.83	0.03509		PHASIBEAM10F004381									PHASIBEAM10F003697		GO:0044265	cellular macromolecule catabolic process	273	12	6.64	0.03551
PHASIBEAM10F002852		GO:0010310	regulation of hydrogen peroxide metaboli...	25	4	1.02	0.0174		PHASIBEAM10F002779		GO:0070727	cellular macromolecule localization	468	26	17.82	0.03528		PHASIBEAM10F004382									PHASIBEAM10F003698		GO:0009628	response to abiotic stimulus	1928	59	46.9	0.03666
PHASIBEAM10F002853		GO:0043414	macromolecule methylation	219	16	8.91	0.01741		PHASIBEAM10F002819		GO:0016570	histone modification	175	12	6.66	0.03571		PHASIBEAM10F004573									PHASIBEAM10F003699		GO:0045490	pectin catabolic process	52	4	1.27	0.03739
PHASIBEAM10F002854		GO:0048367	shoot system development	739	42	30.07	0.01807		PHASIBEAM10F002910		GO:0034614	cellular response to reactive oxygen spe...	65	6	2.48	0.0369		PHASIBEAM10F004574									PHASIBEAM10F003700		GO:0009129	pyrimidine nucleoside monophosphate meta...	13	2	0.32	0.03857
PHASIBEAM10F002855		GO:0016036	cellular response to phosphate starvatio...	83	8	3.38	0.01951		PHASIBEAM10F002911		GO:0006412	translation	581	31	22.13	0.03707		PHASIBEAM10F004584									PHASIBEAM10F003701		GO:0009130	pyrimidine nucleoside monophosphate bios...	13	2	0.32	0.03857
PHASIBEAM10F002856		GO:0040011	locomotion	26	4	1.06	0.01992		PHASIBEAM10F002912		GO:0080090	regulation of primary metabolic process	1879	86	71.56	0.03915		PHASIBEAM10F004585									PHASIBEAM10F003702		GO:0010099	regulation of photomorphogenesis	13	2	0.32	0.03857
PHASIBEAM10F002952		GO:0070972	protein localization to endoplasmic reti...	26	4	1.06	0.01992		PHASIBEAM10F002913		GO:0006970	response to osmotic stress	632	33	24.07	0.04157		PHASIBEAM10F004586									PHASIBEAM10F003703		GO:0007623	circadian rhythm	104	6	2.53	0.04143
PHASIBEAM10F002953		GO:0009626	plant-type hypersensitive response	68	7	2.77	0.02027		PHASIBEAM10F002927		GO:0010468	regulation of gene expression	1667	77	63.49	0.04179		PHASIBEAM10F004587									PHASIBEAM10F003704		GO:0048511	rhythmic process	104	6	2.53	0.04143
PHASIBEAM10F002954		GO:0000302	response to reactive oxygen species	188	14	7.65	0.02167		PHASIBEAM10F002929		GO:0006355	regulation of transcription, DNA-templat...	1452	68	55.3	0.04249		PHASIBEAM10F004588									PHASIBEAM10F003705		GO:0042742	defense response to bacterium	311	13	7.57	0.04143
PHASIBEAM10F002955		GO:0010033	response to organic substance	1465	75	59.62	0.02189		PHASIBEAM10F002930		GO:0034613	cellular protein localization	434	24	16.53	0.04379		PHASIBEAM10F004589									PHASIBEAM10F003706		GO:0006448	regulation of translational elongation	14	2	0.34	0.04429
PHASIBEAM10F002956		GO:0002376	immune system process	340	22	13.84	0.02204		PHASIBEAM10F003034		GO:0015804	neutral amino acid transport	21	3	0.8	0.04389		PHASIBEAM10F004591									PHASIBEAM10F003707		GO:0006613	cotranslational protein targeting to mem...	14	2	0.34	0.04429
PHASIBEAM10F002957		GO:0006955	immune response	303	20	12.33	0.02335		PHASIBEAM10F003035		GO:0060249	anatomical structure homeostasis	21	3	0.8	0.04389		PHASIBEAM10F004592									PHASIBEAM10F003856		GO:0006614	SRP-dependent cotranslational protein ta...	14	2	0.34	0.04429
PHASIBEAM10F002958		GO:0043412	macromolecule modification	2330	113	94.82	0.02414		PHASIBEAM10F003036		GO:0009408	response to heat	202	13	7.69	0.04565		PHASIBEAM10F004701									PHASIBEAM10F003857		GO:0043200	response to amino acid	14	2	0.34	0.04429
PHASIBEAM10F002959		GO:0006869	lipid transport	103	9	4.19	0.02444		PHASIBEAM10F003037		GO:0060255	regulation of macromolecule metabolic pr...	1869	85	71.18	0.04566		PHASIBEAM10F007123									PHASIBEAM10F003858		GO:0043624	cellular protein complex disassembly	33	3	0.8	0.04551
PHASIBEAM10F002960		GO:0006525	arginine metabolic process	16	3	0.65	0.02529		PHASIBEAM10F003038		GO:0050794	regulation of cellular process	3156	137	120.19	0.04649		PHASIBEAM10F007168									PHASIBEAM10F003859		GO:0009314	response to radiation	652	23	15.86	0.04816
PHASIBEAM10F002961		GO:0071407	cellular response to organic cyclic comp...	174	13	7.08	0.02569		PHASIBEAM10F003039		GO:0048582	positive regulation of post-embryonic de...	69	6	2.63	0.04726		PHASIBEAM10F007169									PHASIBEAM10F003860		GO:0007030	Golgi organization	34	3	0.83	0.04904
PHASIBEAM10F002962		GO:0097305	response to alcohol	527	31	21.45	0.02574		PHASIBEAM10F003040		GO:2001141	regulation of RNA biosynthetic process	1462	68	55.68	0.04787		PHASIBEAM10F007170									PHASIBEAM10F003861
PHASIBEAM10F002963		GO:0007623	circadian rhythm	104	9	4.23	0.02583		PHASIBEAM10F003041		GO:0032787	monocarboxylic acid metabolic process	595	31	22.66	0.0483		PHASIBEAM10F007171									PHASIBEAM10F003884
PHASIBEAM10F002964		GO:0048193	Golgi vesicle transport	104	9	4.23	0.02583		PHASIBEAM10F003042									PHASIBEAM10F007172									PHASIBEAM10F003885
PHASIBEAM10F002965		GO:0048511	rhythmic process	104	9	4.23	0.02583		PHASIBEAM10F003043									PHASIBEAM10F007173									PHASIBEAM10F004149
PHASIBEAM10F002966		GO:0010038	response to metal ion	569	33	23.16	0.02615		PHASIBEAM10F003044									PHASIBEAM10F007174									PHASIBEAM10F004150
PHASIBEAM10F002967		GO:0009628	response to abiotic stimulus	1928	95	78.46	0.0264		PHASIBEAM10F003045									PHASIBEAM10F007175									PHASIBEAM10F004151
PHASIBEAM10F002968		GO:0001510	RNA methylation	72	7	2.93	0.02685		PHASIBEAM10F003046									PHASIBEAM10F007510									PHASIBEAM10F004152
PHASIBEAM10F002969		GO:0006979	response to oxidative stress	468	28	19.05	0.02724		PHASIBEAM10F003047									PHASIBEAM10F007537									PHASIBEAM10F004153
PHASIBEAM10F002970		GO:0009814	defense response, incompatible interacti...	176	13	7.16	0.02787		PHASIBEAM10F003048									PHASIBEAM10F007538									PHASIBEAM10F004154
PHASIBEAM10F002971		GO:0051651	maintenance of location in cell	29	4	1.18	0.02877		PHASIBEAM10F003049									PHASIBEAM10F007539									PHASIBEAM10F004156
PHASIBEAM10F002972		GO:0009725	response to hormone	1109	58	45.13	0.02879		PHASIBEAM10F003056									PHASIBEAM10F007540									PHASIBEAM10F004157
PHASIBEAM10F002973		GO:0060548	negative regulation of cell death	43	5	1.75	0.02955		PHASIBEAM10F003061									PHASIBEAM10F008617									PHASIBEAM10F004184
PHASIBEAM10F002994		GO:0046173	polyol biosynthetic process	17	3	0.69	0.0298		PHASIBEAM10F003062									PHASIBEAM10F008618									PHASIBEAM10F004185
PHASIBEAM10F002995		GO:0031348	negative regulation of defense response	58	6	2.36	0.02995		PHASIBEAM10F003063									PHASIBEAM10F008619									PHASIBEAM10F004327
PHASIBEAM10F002996		GO:0010941	regulation of cell death	91	8	3.7	0.03181		PHASIBEAM10F003064									PHASIBEAM10F008620									PHASIBEAM10F004479
PHASIBEAM10F002997		GO:0050789	regulation of biological process	3801	175	154.68	0.03206		PHASIBEAM10F003065									PHASIBEAM10F008621									PHASIBEAM10F004489
PHASIBEAM10F003034		GO:0030968	endoplasmic reticulum unfolded protein r...	30	4	1.22	0.03216		PHASIBEAM10F003066									PHASIBEAM10F008622									PHASIBEAM10F004490
PHASIBEAM10F003035		GO:0046686	response to cadmium ion	455	27	18.52	0.03249		PHASIBEAM10F003067									PHASIBEAM10F008623									PHASIBEAM10F004599
PHASIBEAM10F003036		GO:0045087	innate immune response	295	19	12.01	0.03304		PHASIBEAM10F003068									PHASIBEAM10F008776									PHASIBEAM10F004600
PHASIBEAM10F003037		GO:0019438	aromatic compound biosynthetic process	2155	104	87.7	0.03395		PHASIBEAM10F003069									PHASIBEAM10F008951									PHASIBEAM10F005077
PHASIBEAM10F003038		GO:1990267	response to transition metal nanoparticl...	60	6	2.44	0.03463		PHASIBEAM10F003070									PHASIBEAM10F008952									PHASIBEAM10F005084
PHASIBEAM10F003039		GO:0010043	response to zinc ion	45	5	1.83	0.03513		PHASIBEAM10F003071									PHASIBEAM10F009135									PHASIBEAM10F005139
PHASIBEAM10F003040		GO:0006986	response to unfolded protein	31	4	1.26	0.03578		PHASIBEAM10F003077									PHASIBEAM10F009136									PHASIBEAM10F005140
PHASIBEAM10F003041		GO:0034620	cellular response to unfolded protein	31	4	1.26	0.03578		PHASIBEAM10F003078									PHASIBEAM10F009137									PHASIBEAM10F005142
PHASIBEAM10F003042		GO:0035967	cellular response to topologically incor...	31	4	1.26	0.03578		PHASIBEAM10F003079									PHASIBEAM10F009138									PHASIBEAM10F005143
PHASIBEAM10F003043		GO:0008154	actin polymerization or depolymerization	61	6	2.48	0.03714		PHASIBEAM10F004033									PHASIBEAM10F009616									PHASIBEAM10F005144
PHASIBEAM10F003060		GO:0043207	response to external biotic stimulus	865	46	35.2	0.03799		PHASIBEAM10F004038									PHASIBEAM10F009617									PHASIBEAM10F005145
PHASIBEAM10F003061		GO:0051707	response to other organism	865	46	35.2	0.03799		PHASIBEAM10F004039									PHASIBEAM10F009618									PHASIBEAM10F005146
PHASIBEAM10F003062		GO:0010363	regulation of plant-type hypersensitive ...	46	5	1.87	0.03814		PHASIBEAM10F004040									PHASIBEAM10F009620									PHASIBEAM10F005147
PHASIBEAM10F003063		GO:0003006	developmental process involved in reprod...	1151	59	46.84	0.03867		PHASIBEAM10F004041									PHASIBEAM10F009621									PHASIBEAM10F005201
PHASIBEAM10F003064		GO:0009734	auxin-activated signaling pathway	148	11	6.02	0.0394		PHASIBEAM10F004042									PHASIBEAM10F009622									PHASIBEAM10F005202
PHASIBEAM10F003065		GO:0006984	ER-nucleus signaling pathway	32	4	1.3	0.03962		PHASIBEAM10F004043									PHASIBEAM10F009623									PHASIBEAM10F005203
PHASIBEAM10F003066		GO:0007154	cell communication	1466	73	59.66	0.04016		PHASIBEAM10F004057									PHASIBEAM10F009624									PHASIBEAM10F005204
PHASIBEAM10F003067		GO:0044700	single organism signaling	1221	62	49.69	0.0406		PHASIBEAM10F004058									PHASIBEAM10F009625									PHASIBEAM10F005205
PHASIBEAM10F003068		GO:0023052	signaling	1222	62	49.73	0.04116		PHASIBEAM10F004059									PHASIBEAM10F009628									PHASIBEAM10F005206
PHASIBEAM10F003069		GO:0045165	cell fate commitment	47	5	1.91	0.04131		PHASIBEAM10F004060									PHASIBEAM10F009629									PHASIBEAM10F005207
PHASIBEAM10F003070		GO:0009733	response to auxin	304	19	12.37	0.04269		PHASIBEAM10F004061									PHASIBEAM10F009630									PHASIBEAM10F005209
PHASIBEAM10F003071		GO:0007165	signal transduction	1204	61	49	0.04361		PHASIBEAM10F004062									PHASIBEAM10F009631									PHASIBEAM10F005210
PHASIBEAM10F003072		GO:0048653	anther development	48	5	1.95	0.04463		PHASIBEAM10F004064									PHASIBEAM10F009632									PHASIBEAM10F005211
PHASIBEAM10F003073		GO:1901362	organic cyclic compound biosynthetic pro...	2273	108	92.5	0.04463		PHASIBEAM10F004065									PHASIBEAM10F009633									PHASIBEAM10F005212
PHASIBEAM10F003074		GO:0031323	regulation of cellular metabolic process	1909	92	77.69	0.04627		PHASIBEAM10F004066									PHASIBEAM10F010063									PHASIBEAM10F005213
PHASIBEAM10F003077		GO:0010556	regulation of macromolecule biosynthetic...	1547	76	62.96	0.04729		PHASIBEAM10F004067									PHASIBEAM10F010064									PHASIBEAM10F005214
PHASIBEAM10F003078		GO:0042752	regulation of circadian rhythm	34	4	1.38	0.04798		PHASIBEAM10F004068									PHASIBEAM10F010065									PHASIBEAM10F005215
PHASIBEAM10F003079		GO:0008064	regulation of actin polymerization or de...	49	5	1.99	0.04811		PHASIBEAM10F004072									PHASIBEAM10F010066									PHASIBEAM10F005216
PHASIBEAM10F003080		GO:0030832	regulation of actin filament length	49	5	1.99	0.04811		PHASIBEAM10F004074									PHASIBEAM10F010067									PHASIBEAM10F005217
PHASIBEAM10F003100		GO:0030833	regulation of actin filament polymerizat...	49	5	1.99	0.04811		PHASIBEAM10F004075									PHASIBEAM10F010068									PHASIBEAM10F005218
PHASIBEAM10F003101		GO:0032271	regulation of protein polymerization	49	5	1.99	0.04811		PHASIBEAM10F004076									PHASIBEAM10F010069									PHASIBEAM10F005618
PHASIBEAM10F003138		GO:0032956	regulation of actin cytoskeleton organiz...	49	5	1.99	0.04811		PHASIBEAM10F004077									PHASIBEAM10F010070									PHASIBEAM10F006072
PHASIBEAM10F003139		GO:0032970	regulation of actin filament-based proce...	49	5	1.99	0.04811		PHASIBEAM10F004078									PHASIBEAM10F010071									PHASIBEAM10F006073
PHASIBEAM10F003140		GO:0043254	regulation of protein complex assembly	49	5	1.99	0.04811		PHASIBEAM10F004079									PHASIBEAM10F010072									PHASIBEAM10F006074
PHASIBEAM10F003141		GO:0050896	response to stimulus	4997	223	203.36	0.04925		PHASIBEAM10F004080									PHASIBEAM10F010077									PHASIBEAM10F006075
PHASIBEAM10F003142									PHASIBEAM10F004081									PHASIBEAM10F010082									PHASIBEAM10F006076
PHASIBEAM10F003143									PHASIBEAM10F004082									PHASIBEAM10F010083									PHASIBEAM10F006176
PHASIBEAM10F003144									PHASIBEAM10F004126									PHASIBEAM10F010084									PHASIBEAM10F006609
PHASIBEAM10F003145									PHASIBEAM10F004127									PHASIBEAM10F010085									PHASIBEAM10F006611
PHASIBEAM10F003146									PHASIBEAM10F004171									PHASIBEAM10F010098									PHASIBEAM10F006612
PHASIBEAM10F003147									PHASIBEAM10F004172									PHASIBEAM10F010099									PHASIBEAM10F006613
PHASIBEAM10F003148									PHASIBEAM10F004173									PHASIBEAM10F010100									PHASIBEAM10F006614
PHASIBEAM10F003149									PHASIBEAM10F004174									PHASIBEAM10F010856									PHASIBEAM10F006615
PHASIBEAM10F003185									PHASIBEAM10F004261									PHASIBEAM10F010857									PHASIBEAM10F006616
PHASIBEAM10F003186									PHASIBEAM10F004262									PHASIBEAM10F010858									PHASIBEAM10F006658
PHASIBEAM10F003812									PHASIBEAM10F004263									PHASIBEAM10F010859									PHASIBEAM10F006660
PHASIBEAM10F003813									PHASIBEAM10F004264									PHASIBEAM10F010860									PHASIBEAM10F006661
PHASIBEAM10F003814									PHASIBEAM10F004265									PHASIBEAM10F010861									PHASIBEAM10F006662
PHASIBEAM10F003815									PHASIBEAM10F004266									PHASIBEAM10F010862									PHASIBEAM10F006663
PHASIBEAM10F003816									PHASIBEAM10F004267									PHASIBEAM10F010863									PHASIBEAM10F006664
PHASIBEAM10F003817									PHASIBEAM10F004268									PHASIBEAM10F011476									PHASIBEAM10F006698
PHASIBEAM10F003818									PHASIBEAM10F004269									PHASIBEAM10F011477									PHASIBEAM10F006699
PHASIBEAM10F003819									PHASIBEAM10F004270									PHASIBEAM10F011478									PHASIBEAM10F006700
PHASIBEAM10F003820									PHASIBEAM10F004271									PHASIBEAM10F011550									PHASIBEAM10F006701
PHASIBEAM10F003821									PHASIBEAM10F004272									PHASIBEAM10F011670									PHASIBEAM10F006702
PHASIBEAM10F003822									PHASIBEAM10F004273									PHASIBEAM10F011671									PHASIBEAM10F006711
PHASIBEAM10F003823									PHASIBEAM10F004404									PHASIBEAM10F011672									PHASIBEAM10F006712
PHASIBEAM10F003840									PHASIBEAM10F004405									PHASIBEAM10F011673									PHASIBEAM10F006833
PHASIBEAM10F003841									PHASIBEAM10F004573									PHASIBEAM10F012022									PHASIBEAM10F006834
PHASIBEAM10F003868									PHASIBEAM10F004574									PHASIBEAM10F012023									PHASIBEAM10F006835
PHASIBEAM10F003869									PHASIBEAM10F004584									PHASIBEAM10F012265									PHASIBEAM10F007192
PHASIBEAM10F003870									PHASIBEAM10F004585									PHASIBEAM10F012266									PHASIBEAM10F007193
PHASIBEAM10F003871									PHASIBEAM10F004589									PHASIBEAM10F012267									PHASIBEAM10F007264
PHASIBEAM10F003872									PHASIBEAM10F004591									PHASIBEAM10F012268									PHASIBEAM10F007265
PHASIBEAM10F003873									PHASIBEAM10F004592									PHASIBEAM10F012269									PHASIBEAM10F007266
PHASIBEAM10F003874									PHASIBEAM10F004793									PHASIBEAM10F012270									PHASIBEAM10F007267
PHASIBEAM10F003876									PHASIBEAM10F004794									PHASIBEAM10F012271									PHASIBEAM10F007442
PHASIBEAM10F003877									PHASIBEAM10F004795									PHASIBEAM10F012275									PHASIBEAM10F007465
PHASIBEAM10F003878									PHASIBEAM10F004796									PHASIBEAM10F012276									PHASIBEAM10F007466
PHASIBEAM10F003879									PHASIBEAM10F004959									PHASIBEAM10F012277									PHASIBEAM10F007467
PHASIBEAM10F003880									PHASIBEAM10F004960									PHASIBEAM10F012278									PHASIBEAM10F007471
PHASIBEAM10F004034									PHASIBEAM10F004961									PHASIBEAM10F012279									PHASIBEAM10F007549
PHASIBEAM10F004035									PHASIBEAM10F004962									PHASIBEAM10F012280									PHASIBEAM10F007606
PHASIBEAM10F004038									PHASIBEAM10F004982									PHASIBEAM10F012281									PHASIBEAM10F007607
PHASIBEAM10F004039									PHASIBEAM10F004983									PHASIBEAM10F012282									PHASIBEAM10F007909
PHASIBEAM10F004040									PHASIBEAM10F004984									PHASIBEAM10F012283									PHASIBEAM10F007910
PHASIBEAM10F004041									PHASIBEAM10F004985									PHASIBEAM10F012284									PHASIBEAM10F007911
PHASIBEAM10F004042									PHASIBEAM10F004986									PHASIBEAM10F012410									PHASIBEAM10F007912
PHASIBEAM10F004043									PHASIBEAM10F004987									PHASIBEAM10F012411									PHASIBEAM10F007958
PHASIBEAM10F004044									PHASIBEAM10F004988									PHASIBEAM10F012657									PHASIBEAM10F007959
PHASIBEAM10F004050									PHASIBEAM10F004989									PHASIBEAM10F012658									PHASIBEAM10F007960
PHASIBEAM10F004051									PHASIBEAM10F005003									PHASIBEAM10F012686									PHASIBEAM10F007961
PHASIBEAM10F004052									PHASIBEAM10F005004									PHASIBEAM10F012687									PHASIBEAM10F007962
PHASIBEAM10F004053									PHASIBEAM10F005006									PHASIBEAM10F013395									PHASIBEAM10F008006
PHASIBEAM10F004054									PHASIBEAM10F005007									PHASIBEAM10F013396									PHASIBEAM10F008133
PHASIBEAM10F004055									PHASIBEAM10F005035									PHASIBEAM10F013398									PHASIBEAM10F008134
PHASIBEAM10F004056									PHASIBEAM10F005036									PHASIBEAM10F013679									PHASIBEAM10F008135
PHASIBEAM10F004057									PHASIBEAM10F005037									PHASIBEAM10F013680									PHASIBEAM10F008136
PHASIBEAM10F004058									PHASIBEAM10F005040									PHASIBEAM10F013681									PHASIBEAM10F008137
PHASIBEAM10F004059									PHASIBEAM10F005041									PHASIBEAM10F013742									PHASIBEAM10F008138
PHASIBEAM10F004060									PHASIBEAM10F005042									PHASIBEAM10F013743									PHASIBEAM10F008139
PHASIBEAM10F004061									PHASIBEAM10F005043									PHASIBEAM10F014207									PHASIBEAM10F008140
PHASIBEAM10F004062									PHASIBEAM10F005044									PHASIBEAM10F014208									PHASIBEAM10F008141
PHASIBEAM10F004064									PHASIBEAM10F005070									PHASIBEAM10F014785									PHASIBEAM10F008316
PHASIBEAM10F004065									PHASIBEAM10F005071									PHASIBEAM10F014786									PHASIBEAM10F008317
PHASIBEAM10F004066									PHASIBEAM10F005158									PHASIBEAM10F015091									PHASIBEAM10F008318
PHASIBEAM10F004067									PHASIBEAM10F005172									PHASIBEAM10F015092									PHASIBEAM10F008319
PHASIBEAM10F004068									PHASIBEAM10F005173									PHASIBEAM10F015093									PHASIBEAM10F008320
PHASIBEAM10F004069									PHASIBEAM10F005174									PHASIBEAM10F015541									PHASIBEAM10F008321
PHASIBEAM10F004070									PHASIBEAM10F005175									PHASIBEAM10F015542									PHASIBEAM10F008322
PHASIBEAM10F004071									PHASIBEAM10F005176									PHASIBEAM10F015543									PHASIBEAM10F008323
PHASIBEAM10F004072									PHASIBEAM10F005177									PHASIBEAM10F015544									PHASIBEAM10F008324
PHASIBEAM10F004074									PHASIBEAM10F005387									PHASIBEAM10F015545									PHASIBEAM10F008352
PHASIBEAM10F004075									PHASIBEAM10F005388									PHASIBEAM10F015546									PHASIBEAM10F008353
PHASIBEAM10F004076									PHASIBEAM10F005389									PHASIBEAM10F015547									PHASIBEAM10F008354
PHASIBEAM10F004077									PHASIBEAM10F005390									PHASIBEAM10F015754									PHASIBEAM10F008355
PHASIBEAM10F004078									PHASIBEAM10F005391									PHASIBEAM10F015755									PHASIBEAM10F008356
PHASIBEAM10F004079									PHASIBEAM10F005392									PHASIBEAM10F015756									PHASIBEAM10F008520
PHASIBEAM10F004080									PHASIBEAM10F005611									PHASIBEAM10F015757									PHASIBEAM10F008521
PHASIBEAM10F004081									PHASIBEAM10F005726									PHASIBEAM10F015762									PHASIBEAM10F008522
PHASIBEAM10F004082									PHASIBEAM10F005982									PHASIBEAM10F015763									PHASIBEAM10F008523
PHASIBEAM10F004093									PHASIBEAM10F005983									PHASIBEAM10F015764									PHASIBEAM10F008524
PHASIBEAM10F004111									PHASIBEAM10F005984									PHASIBEAM10F015990									PHASIBEAM10F008645
PHASIBEAM10F004112									PHASIBEAM10F005985									PHASIBEAM10F016285									PHASIBEAM10F008841
PHASIBEAM10F004473									PHASIBEAM10F005986									PHASIBEAM10F016286									PHASIBEAM10F008842
PHASIBEAM10F004474									PHASIBEAM10F006093									PHASIBEAM10F016287									PHASIBEAM10F008843
PHASIBEAM10F004791									PHASIBEAM10F006094									PHASIBEAM10F016288									PHASIBEAM10F009596
PHASIBEAM10F004792									PHASIBEAM10F006095									PHASIBEAM10F016289									PHASIBEAM10F009601
PHASIBEAM10F004793									PHASIBEAM10F006096									PHASIBEAM10F016294									PHASIBEAM10F009602
PHASIBEAM10F004794									PHASIBEAM10F006097									PHASIBEAM10F016295									PHASIBEAM10F009610
PHASIBEAM10F004795									PHASIBEAM10F006098									PHASIBEAM10F016296									PHASIBEAM10F009720
PHASIBEAM10F004796									PHASIBEAM10F006099									PHASIBEAM10F016297									PHASIBEAM10F009721
PHASIBEAM10F004981									PHASIBEAM10F006100									PHASIBEAM10F016298									PHASIBEAM10F009722
PHASIBEAM10F004982									PHASIBEAM10F006302									PHASIBEAM10F016299									PHASIBEAM10F009723
PHASIBEAM10F004983									PHASIBEAM10F006303									PHASIBEAM10F016513									PHASIBEAM10F009724
PHASIBEAM10F004984									PHASIBEAM10F006304									PHASIBEAM10F016517									PHASIBEAM10F009726
PHASIBEAM10F004985									PHASIBEAM10F006305									PHASIBEAM10F016518									PHASIBEAM10F009727
PHASIBEAM10F004986									PHASIBEAM10F006306									PHASIBEAM10F016519									PHASIBEAM10F009728
PHASIBEAM10F004987									PHASIBEAM10F006308									PHASIBEAM10F016520									PHASIBEAM10F009729
PHASIBEAM10F004996									PHASIBEAM10F006309									PHASIBEAM10F016521									PHASIBEAM10F009730
PHASIBEAM10F004997									PHASIBEAM10F006310									PHASIBEAM10F016522									PHASIBEAM10F009735
PHASIBEAM10F004998									PHASIBEAM10F006311									PHASIBEAM10F016931									PHASIBEAM10F009736
PHASIBEAM10F004999									PHASIBEAM10F006312									PHASIBEAM10F017444									PHASIBEAM10F009737
PHASIBEAM10F005000									PHASIBEAM10F006313									PHASIBEAM10F018243									PHASIBEAM10F009738
PHASIBEAM10F005001									PHASIBEAM10F006314									PHASIBEAM10F018244									PHASIBEAM10F009739
PHASIBEAM10F005021									PHASIBEAM10F006606									PHASIBEAM10F018492									PHASIBEAM10F009740
PHASIBEAM10F005022									PHASIBEAM10F006607									PHASIBEAM10F018493									PHASIBEAM10F009741
PHASIBEAM10F005023									PHASIBEAM10F006609									PHASIBEAM10F018494									PHASIBEAM10F009742
PHASIBEAM10F005024									PHASIBEAM10F006610									PHASIBEAM10F018544									PHASIBEAM10F009743
PHASIBEAM10F005025									PHASIBEAM10F006611									PHASIBEAM10F018545									PHASIBEAM10F009744
PHASIBEAM10F005026									PHASIBEAM10F006612									PHASIBEAM10F018546									PHASIBEAM10F009745
PHASIBEAM10F005027									PHASIBEAM10F006613									PHASIBEAM10F018787									PHASIBEAM10F009746
PHASIBEAM10F005028									PHASIBEAM10F006614									PHASIBEAM10F018788									PHASIBEAM10F009747
PHASIBEAM10F005029									PHASIBEAM10F006615									PHASIBEAM10F018789									PHASIBEAM10F009749
PHASIBEAM10F005030									PHASIBEAM10F006616									PHASIBEAM10F018790									PHASIBEAM10F009750
PHASIBEAM10F005149									PHASIBEAM10F006617									PHASIBEAM10F018791									PHASIBEAM10F009751
PHASIBEAM10F005150									PHASIBEAM10F006618									PHASIBEAM10F018792									PHASIBEAM10F009752
PHASIBEAM10F005151									PHASIBEAM10F006619									PHASIBEAM10F018793									PHASIBEAM10F009753
PHASIBEAM10F005152									PHASIBEAM10F006621									PHASIBEAM10F018794									PHASIBEAM10F009759
PHASIBEAM10F005153									PHASIBEAM10F006622									PHASIBEAM10F018795									PHASIBEAM10F009760
PHASIBEAM10F005154									PHASIBEAM10F006623									PHASIBEAM10F018796									PHASIBEAM10F009764
PHASIBEAM10F005155									PHASIBEAM10F006633									PHASIBEAM10F018797									PHASIBEAM10F009765
PHASIBEAM10F005156									PHASIBEAM10F006955									PHASIBEAM10F018806									PHASIBEAM10F009766
PHASIBEAM10F005157									PHASIBEAM10F006956									PHASIBEAM10F018807									PHASIBEAM10F009941
PHASIBEAM10F005158									PHASIBEAM10F006957									PHASIBEAM10F018808									PHASIBEAM10F009942
PHASIBEAM10F005159									PHASIBEAM10F006958									PHASIBEAM10F018809									PHASIBEAM10F009943
PHASIBEAM10F005160									PHASIBEAM10F006959									PHASIBEAM10F018810									PHASIBEAM10F009944
PHASIBEAM10F005161									PHASIBEAM10F006960									PHASIBEAM10F018811									PHASIBEAM10F009945
PHASIBEAM10F005162									PHASIBEAM10F006961									PHASIBEAM10F018812									PHASIBEAM10F009946
PHASIBEAM10F005163									PHASIBEAM10F007115									PHASIBEAM10F018813									PHASIBEAM10F009947
PHASIBEAM10F005164									PHASIBEAM10F007116									PHASIBEAM10F018814									PHASIBEAM10F009948
PHASIBEAM10F005165									PHASIBEAM10F007124									PHASIBEAM10F018815									PHASIBEAM10F009949
PHASIBEAM10F005166									PHASIBEAM10F007125									PHASIBEAM10F019624									PHASIBEAM10F010410
PHASIBEAM10F005167									PHASIBEAM10F007169									PHASIBEAM10F020500									PHASIBEAM10F010411
PHASIBEAM10F005168									PHASIBEAM10F007170									PHASIBEAM10F020501									PHASIBEAM10F010412
PHASIBEAM10F005169									PHASIBEAM10F007220									PHASIBEAM10F020502									PHASIBEAM10F010413
PHASIBEAM10F005170									PHASIBEAM10F007221									PHASIBEAM10F020503									PHASIBEAM10F010414
PHASIBEAM10F005171									PHASIBEAM10F007222									PHASIBEAM10F020504									PHASIBEAM10F010415
PHASIBEAM10F005172									PHASIBEAM10F007223									PHASIBEAM10F020505									PHASIBEAM10F010416
PHASIBEAM10F005173									PHASIBEAM10F007224									PHASIBEAM10F020506									PHASIBEAM10F010417
PHASIBEAM10F005174									PHASIBEAM10F007225									PHASIBEAM10F020507									PHASIBEAM10F010418
PHASIBEAM10F005175									PHASIBEAM10F007425									PHASIBEAM10F020682									PHASIBEAM10F010419
PHASIBEAM10F005176									PHASIBEAM10F007453									PHASIBEAM10F020776									PHASIBEAM10F010420
PHASIBEAM10F005177									PHASIBEAM10F007454									PHASIBEAM10F020777									PHASIBEAM10F010628
PHASIBEAM10F005178									PHASIBEAM10F007518									PHASIBEAM10F020778									PHASIBEAM10F010635
PHASIBEAM10F005179									PHASIBEAM10F007519									PHASIBEAM10F020779									PHASIBEAM10F010636
PHASIBEAM10F005180									PHASIBEAM10F007520									PHASIBEAM10F020780									PHASIBEAM10F010637
PHASIBEAM10F005181									PHASIBEAM10F007521									PHASIBEAM10F020787									PHASIBEAM10F010640
PHASIBEAM10F005182									PHASIBEAM10F007531									PHASIBEAM10F020799									PHASIBEAM10F010641
PHASIBEAM10F005183									PHASIBEAM10F007532									PHASIBEAM10F020800									PHASIBEAM10F010642
PHASIBEAM10F005611									PHASIBEAM10F007533									PHASIBEAM10F021151									PHASIBEAM10F010643
PHASIBEAM10F005612									PHASIBEAM10F007534									PHASIBEAM10F021152									PHASIBEAM10F010678
PHASIBEAM10F005625									PHASIBEAM10F007535									PHASIBEAM10F021154									PHASIBEAM10F010679
PHASIBEAM10F005626									PHASIBEAM10F007537									PHASIBEAM10F021155									PHASIBEAM10F010680
PHASIBEAM10F005726									PHASIBEAM10F008617									PHASIBEAM10F021156									PHASIBEAM10F010681
PHASIBEAM10F005978									PHASIBEAM10F008618									PHASIBEAM10F021181									PHASIBEAM10F010927
PHASIBEAM10F005979									PHASIBEAM10F008619									PHASIBEAM10F021448									PHASIBEAM10F010928
PHASIBEAM10F005982									PHASIBEAM10F008620									PHASIBEAM10F021483									PHASIBEAM10F010929
PHASIBEAM10F005983									PHASIBEAM10F008621									PHASIBEAM10F021484									PHASIBEAM10F010930
PHASIBEAM10F005984									PHASIBEAM10F008622									PHASIBEAM10F021485									PHASIBEAM10F010931
PHASIBEAM10F005985									PHASIBEAM10F008623									PHASIBEAM10F021486									PHASIBEAM10F010932
PHASIBEAM10F005986									PHASIBEAM10F008678									PHASIBEAM10F021816									PHASIBEAM10F010933
PHASIBEAM10F006091									PHASIBEAM10F008679									PHASIBEAM10F021817									PHASIBEAM10F010934
PHASIBEAM10F006092									PHASIBEAM10F008680									PHASIBEAM10F022589									PHASIBEAM10F010935
PHASIBEAM10F006093									PHASIBEAM10F008943									PHASIBEAM10F022590									PHASIBEAM10F010936
PHASIBEAM10F006094									PHASIBEAM10F008944									PHASIBEAM10F022591									PHASIBEAM10F010937
PHASIBEAM10F006095									PHASIBEAM10F008945									PHASIBEAM10F022592									PHASIBEAM10F010938
PHASIBEAM10F006096									PHASIBEAM10F008951									PHASIBEAM10F023174									PHASIBEAM10F011178
PHASIBEAM10F006097									PHASIBEAM10F009179									PHASIBEAM10F023175									PHASIBEAM10F011179
PHASIBEAM10F006098									PHASIBEAM10F009180									PHASIBEAM10F023441									PHASIBEAM10F011756
PHASIBEAM10F006099									PHASIBEAM10F009181									PHASIBEAM10F023450									PHASIBEAM10F011757
PHASIBEAM10F006100									PHASIBEAM10F009182									PHASIBEAM10F023451									PHASIBEAM10F011855
PHASIBEAM10F006391									PHASIBEAM10F009183									PHASIBEAM10F023452									PHASIBEAM10F011856
PHASIBEAM10F006392									PHASIBEAM10F009184									PHASIBEAM10F023453									PHASIBEAM10F011857
PHASIBEAM10F006393									PHASIBEAM10F009185									PHASIBEAM10F023706									PHASIBEAM10F011858
PHASIBEAM10F006394									PHASIBEAM10F009186									PHASIBEAM10F023707									PHASIBEAM10F011860
PHASIBEAM10F006395									PHASIBEAM10F009187									PHASIBEAM10F023708									PHASIBEAM10F011861
PHASIBEAM10F006396									PHASIBEAM10F009188									PHASIBEAM10F023789									PHASIBEAM10F011864
PHASIBEAM10F006397									PHASIBEAM10F009194									PHASIBEAM10F023790									PHASIBEAM10F011865
PHASIBEAM10F006398									PHASIBEAM10F009195									PHASIBEAM10F023791									PHASIBEAM10F011871
PHASIBEAM10F006399									PHASIBEAM10F009196									PHASIBEAM10F023891									PHASIBEAM10F011950
PHASIBEAM10F006400									PHASIBEAM10F009202									PHASIBEAM10F023892									PHASIBEAM10F012134
PHASIBEAM10F006401									PHASIBEAM10F009203									PHASIBEAM10F023893									PHASIBEAM10F012135
PHASIBEAM10F006402									PHASIBEAM10F009204									PHASIBEAM10F023894									PHASIBEAM10F012136
PHASIBEAM10F006403									PHASIBEAM10F009205									PHASIBEAM10F023895									PHASIBEAM10F012137
PHASIBEAM10F006404									PHASIBEAM10F009206									PHASIBEAM10F023896									PHASIBEAM10F012138
PHASIBEAM10F006566									PHASIBEAM10F009207									PHASIBEAM10F023897									PHASIBEAM10F012139
PHASIBEAM10F006567									PHASIBEAM10F009208									PHASIBEAM10F023898									PHASIBEAM10F012140
PHASIBEAM10F006673									PHASIBEAM10F009209									PHASIBEAM10F023899									PHASIBEAM10F012158
PHASIBEAM10F006674									PHASIBEAM10F009210									PHASIBEAM10F023934									PHASIBEAM10F012666
PHASIBEAM10F006829									PHASIBEAM10F009211									PHASIBEAM10F024402									PHASIBEAM10F012667
PHASIBEAM10F006830									PHASIBEAM10F009397									PHASIBEAM10F024403									PHASIBEAM10F012958
PHASIBEAM10F006834									PHASIBEAM10F009398									PHASIBEAM10F024794									PHASIBEAM10F012959
PHASIBEAM10F006835									PHASIBEAM10F009399									PHASIBEAM10F024795									PHASIBEAM10F012960
PHASIBEAM10F006836									PHASIBEAM10F009400									PHASIBEAM10F024796									PHASIBEAM10F012962
PHASIBEAM10F006837									PHASIBEAM10F009401									PHASIBEAM10F024840									PHASIBEAM10F012963
PHASIBEAM10F006838									PHASIBEAM10F009615									PHASIBEAM10F024842									PHASIBEAM10F012965
PHASIBEAM10F006839									PHASIBEAM10F009616									PHASIBEAM10F024843									PHASIBEAM10F012966
PHASIBEAM10F006840									PHASIBEAM10F009617									PHASIBEAM10F025013									PHASIBEAM10F012967
PHASIBEAM10F006841									PHASIBEAM10F009618									PHASIBEAM10F025014									PHASIBEAM10F012995
PHASIBEAM10F006843									PHASIBEAM10F009620									PHASIBEAM10F025021									PHASIBEAM10F012996
PHASIBEAM10F006844									PHASIBEAM10F009621									PHASIBEAM10F025022									PHASIBEAM10F012997
PHASIBEAM10F006845									PHASIBEAM10F009622									PHASIBEAM10F025535									PHASIBEAM10F012998
PHASIBEAM10F006846									PHASIBEAM10F009623									PHASIBEAM10F025721									PHASIBEAM10F012999
PHASIBEAM10F006847									PHASIBEAM10F009624									PHASIBEAM10F026025									PHASIBEAM10F013000
PHASIBEAM10F006848									PHASIBEAM10F009625									PHASIBEAM10F026026									PHASIBEAM10F013001
PHASIBEAM10F006849									PHASIBEAM10F009628									PHASIBEAM10F026160									PHASIBEAM10F013004
PHASIBEAM10F006850									PHASIBEAM10F009629									PHASIBEAM10F026641									PHASIBEAM10F013024
PHASIBEAM10F006851									PHASIBEAM10F009630									PHASIBEAM10F026642									PHASIBEAM10F013025
PHASIBEAM10F006853									PHASIBEAM10F009631									PHASIBEAM10F026645									PHASIBEAM10F013026
PHASIBEAM10F006854									PHASIBEAM10F009632									PHASIBEAM10F026733									PHASIBEAM10F013027
PHASIBEAM10F006855									PHASIBEAM10F009633									PHASIBEAM10F026734									PHASIBEAM10F013028
PHASIBEAM10F006856									PHASIBEAM10F009731									PHASIBEAM10F026735									PHASIBEAM10F013029
PHASIBEAM10F006857									PHASIBEAM10F009773									PHASIBEAM10F026950									PHASIBEAM10F013030
PHASIBEAM10F006858									PHASIBEAM10F009774									PHASIBEAM10F026951									PHASIBEAM10F013031
PHASIBEAM10F006859									PHASIBEAM10F009829									PHASIBEAM10F026952									PHASIBEAM10F013032
PHASIBEAM10F006955									PHASIBEAM10F009830									PHASIBEAM10F026953									PHASIBEAM10F013095
PHASIBEAM10F006956									PHASIBEAM10F009831									PHASIBEAM10F027236									PHASIBEAM10F013129
PHASIBEAM10F006957									PHASIBEAM10F009832									PHASIBEAM10F027431									PHASIBEAM10F013134
PHASIBEAM10F006958									PHASIBEAM10F009833																		PHASIBEAM10F013613
PHASIBEAM10F006959									PHASIBEAM10F009834																		PHASIBEAM10F013725
PHASIBEAM10F006960									PHASIBEAM10F009835																		PHASIBEAM10F013726
PHASIBEAM10F006961									PHASIBEAM10F009836																		PHASIBEAM10F013897
PHASIBEAM10F006962									PHASIBEAM10F009837																		PHASIBEAM10F013906
PHASIBEAM10F006963									PHASIBEAM10F009838																		PHASIBEAM10F014404
PHASIBEAM10F006964									PHASIBEAM10F009955																		PHASIBEAM10F014405
PHASIBEAM10F006965									PHASIBEAM10F009956																		PHASIBEAM10F014406
PHASIBEAM10F006966									PHASIBEAM10F009969																		PHASIBEAM10F014407
PHASIBEAM10F006977									PHASIBEAM10F010013																		PHASIBEAM10F014408
PHASIBEAM10F006978									PHASIBEAM10F010014																		PHASIBEAM10F014409
PHASIBEAM10F006979									PHASIBEAM10F010015																		PHASIBEAM10F014410
PHASIBEAM10F006980									PHASIBEAM10F010016																		PHASIBEAM10F014411
PHASIBEAM10F007031									PHASIBEAM10F010024																		PHASIBEAM10F014412
PHASIBEAM10F007168									PHASIBEAM10F010025																		PHASIBEAM10F014413
PHASIBEAM10F007169									PHASIBEAM10F010058																		PHASIBEAM10F014414
PHASIBEAM10F007170									PHASIBEAM10F010059																		PHASIBEAM10F014415
PHASIBEAM10F007171									PHASIBEAM10F010071																		PHASIBEAM10F014416
PHASIBEAM10F007172									PHASIBEAM10F010078																		PHASIBEAM10F014417
PHASIBEAM10F007173									PHASIBEAM10F010079																		PHASIBEAM10F014418
PHASIBEAM10F007453									PHASIBEAM10F010082																		PHASIBEAM10F014419
PHASIBEAM10F007454									PHASIBEAM10F010083																		PHASIBEAM10F014420
PHASIBEAM10F007455									PHASIBEAM10F010084																		PHASIBEAM10F014421
PHASIBEAM10F007458									PHASIBEAM10F010085																		PHASIBEAM10F014422
PHASIBEAM10F007459									PHASIBEAM10F010393																		PHASIBEAM10F014423
PHASIBEAM10F007461									PHASIBEAM10F010394																		PHASIBEAM10F014425
PHASIBEAM10F007462									PHASIBEAM10F010395																		PHASIBEAM10F014426
PHASIBEAM10F007470									PHASIBEAM10F010396																		PHASIBEAM10F014427
PHASIBEAM10F007739									PHASIBEAM10F010399																		PHASIBEAM10F014428
PHASIBEAM10F007740									PHASIBEAM10F010400																		PHASIBEAM10F014439
PHASIBEAM10F007741									PHASIBEAM10F010536																		PHASIBEAM10F014440
PHASIBEAM10F007742									PHASIBEAM10F010537																		PHASIBEAM10F014574
PHASIBEAM10F007755									PHASIBEAM10F010602																		PHASIBEAM10F014575
PHASIBEAM10F007756									PHASIBEAM10F010603																		PHASIBEAM10F014687
PHASIBEAM10F008617									PHASIBEAM10F010606																		PHASIBEAM10F014688
PHASIBEAM10F008618									PHASIBEAM10F010607																		PHASIBEAM10F014767
PHASIBEAM10F008619									PHASIBEAM10F010608																		PHASIBEAM10F014768
PHASIBEAM10F008620									PHASIBEAM10F010609																		PHASIBEAM10F014769
PHASIBEAM10F008621									PHASIBEAM10F010610																		PHASIBEAM10F014770
PHASIBEAM10F008622									PHASIBEAM10F010614																		PHASIBEAM10F014771
PHASIBEAM10F008623									PHASIBEAM10F010615																		PHASIBEAM10F014772
PHASIBEAM10F008943									PHASIBEAM10F010616																		PHASIBEAM10F014773
PHASIBEAM10F008944									PHASIBEAM10F010617																		PHASIBEAM10F015095
PHASIBEAM10F008945									PHASIBEAM10F010618																		PHASIBEAM10F015096
PHASIBEAM10F008962									PHASIBEAM10F010619																		PHASIBEAM10F015097
PHASIBEAM10F008963									PHASIBEAM10F010620																		PHASIBEAM10F015098
PHASIBEAM10F008964									PHASIBEAM10F010621																		PHASIBEAM10F015099
PHASIBEAM10F008965									PHASIBEAM10F010622																		PHASIBEAM10F015100
PHASIBEAM10F008975									PHASIBEAM10F010804																		PHASIBEAM10F015101
PHASIBEAM10F008976									PHASIBEAM10F010856																		PHASIBEAM10F015102
PHASIBEAM10F008977									PHASIBEAM10F010857																		PHASIBEAM10F015103
PHASIBEAM10F008978									PHASIBEAM10F010858																		PHASIBEAM10F015560
PHASIBEAM10F008979									PHASIBEAM10F010859																		PHASIBEAM10F015561
PHASIBEAM10F008980									PHASIBEAM10F010860																		PHASIBEAM10F015562
PHASIBEAM10F008981									PHASIBEAM10F010862																		PHASIBEAM10F015563
PHASIBEAM10F008982									PHASIBEAM10F010913																		PHASIBEAM10F015564
PHASIBEAM10F008983									PHASIBEAM10F010914																		PHASIBEAM10F015571
PHASIBEAM10F008984									PHASIBEAM10F010916																		PHASIBEAM10F015572
PHASIBEAM10F008985									PHASIBEAM10F010917																		PHASIBEAM10F015576
PHASIBEAM10F008986									PHASIBEAM10F010918																		PHASIBEAM10F015624
PHASIBEAM10F009082									PHASIBEAM10F010919																		PHASIBEAM10F015625
PHASIBEAM10F009083									PHASIBEAM10F010939																		PHASIBEAM10F015626
PHASIBEAM10F009084									PHASIBEAM10F010940																		PHASIBEAM10F015627
PHASIBEAM10F009085									PHASIBEAM10F010943																		PHASIBEAM10F015697
PHASIBEAM10F009132									PHASIBEAM10F011185																		PHASIBEAM10F015698
PHASIBEAM10F009133									PHASIBEAM10F011186																		PHASIBEAM10F016306
PHASIBEAM10F009134									PHASIBEAM10F011514																		PHASIBEAM10F016307
PHASIBEAM10F009135									PHASIBEAM10F011515																		PHASIBEAM10F016574
PHASIBEAM10F009136									PHASIBEAM10F011516																		PHASIBEAM10F016575
PHASIBEAM10F009137									PHASIBEAM10F011517																		PHASIBEAM10F016941
PHASIBEAM10F009138									PHASIBEAM10F011518																		PHASIBEAM10F016991
PHASIBEAM10F009139									PHASIBEAM10F011519																		PHASIBEAM10F017199
PHASIBEAM10F009140									PHASIBEAM10F011520																		PHASIBEAM10F017200
PHASIBEAM10F009141									PHASIBEAM10F011521																		PHASIBEAM10F017201
PHASIBEAM10F009142									PHASIBEAM10F011522																		PHASIBEAM10F017202
PHASIBEAM10F009144									PHASIBEAM10F011523																		PHASIBEAM10F017300
PHASIBEAM10F009145									PHASIBEAM10F011524																		PHASIBEAM10F017301
PHASIBEAM10F009146									PHASIBEAM10F011525																		PHASIBEAM10F017302
PHASIBEAM10F009147									PHASIBEAM10F011526																		PHASIBEAM10F017303
PHASIBEAM10F009148									PHASIBEAM10F011527																		PHASIBEAM10F017304
PHASIBEAM10F009149									PHASIBEAM10F011530																		PHASIBEAM10F017314
PHASIBEAM10F009150									PHASIBEAM10F011537																		PHASIBEAM10F017315
PHASIBEAM10F009151									PHASIBEAM10F011538																		PHASIBEAM10F017316
PHASIBEAM10F009152									PHASIBEAM10F011539																		PHASIBEAM10F017317
PHASIBEAM10F009153									PHASIBEAM10F011540																		PHASIBEAM10F017318
PHASIBEAM10F009154									PHASIBEAM10F011541																		PHASIBEAM10F017349
PHASIBEAM10F009155									PHASIBEAM10F011542																		PHASIBEAM10F017350
PHASIBEAM10F009156									PHASIBEAM10F011543																		PHASIBEAM10F017497
PHASIBEAM10F009157									PHASIBEAM10F011544																		PHASIBEAM10F017498
PHASIBEAM10F009158									PHASIBEAM10F011545																		PHASIBEAM10F017509
PHASIBEAM10F009159									PHASIBEAM10F011546																		PHASIBEAM10F017510
PHASIBEAM10F009160									PHASIBEAM10F011547																		PHASIBEAM10F017511
PHASIBEAM10F009161									PHASIBEAM10F011548																		PHASIBEAM10F017512
PHASIBEAM10F009162									PHASIBEAM10F011549																		PHASIBEAM10F017513
PHASIBEAM10F009163									PHASIBEAM10F011550																		PHASIBEAM10F017514
PHASIBEAM10F009164									PHASIBEAM10F011551																		PHASIBEAM10F017515
PHASIBEAM10F009165									PHASIBEAM10F011552																		PHASIBEAM10F017516
PHASIBEAM10F009166									PHASIBEAM10F011553																		PHASIBEAM10F017783
PHASIBEAM10F009167									PHASIBEAM10F011554																		PHASIBEAM10F017786
PHASIBEAM10F009168									PHASIBEAM10F011555																		PHASIBEAM10F017787
PHASIBEAM10F009169									PHASIBEAM10F011556																		PHASIBEAM10F017788
PHASIBEAM10F009170									PHASIBEAM10F011557																		PHASIBEAM10F017789
PHASIBEAM10F009171									PHASIBEAM10F011558																		PHASIBEAM10F017793
PHASIBEAM10F009172									PHASIBEAM10F011561																		PHASIBEAM10F017881
PHASIBEAM10F009173									PHASIBEAM10F011562																		PHASIBEAM10F017901
PHASIBEAM10F009174									PHASIBEAM10F011563																		PHASIBEAM10F017902
PHASIBEAM10F009175									PHASIBEAM10F011564																		PHASIBEAM10F017903
PHASIBEAM10F009176									PHASIBEAM10F011565																		PHASIBEAM10F017904
PHASIBEAM10F009177									PHASIBEAM10F011566																		PHASIBEAM10F017905
PHASIBEAM10F009178									PHASIBEAM10F011567																		PHASIBEAM10F018419
PHASIBEAM10F009179									PHASIBEAM10F011569																		PHASIBEAM10F018420
PHASIBEAM10F009180									PHASIBEAM10F011570																		PHASIBEAM10F018438
PHASIBEAM10F009181									PHASIBEAM10F011690																		PHASIBEAM10F018566
PHASIBEAM10F009182									PHASIBEAM10F011691																		PHASIBEAM10F018567
PHASIBEAM10F009183									PHASIBEAM10F011692																		PHASIBEAM10F018568
PHASIBEAM10F009184									PHASIBEAM10F011693																		PHASIBEAM10F018569
PHASIBEAM10F009185									PHASIBEAM10F011694																		PHASIBEAM10F018603
PHASIBEAM10F009186									PHASIBEAM10F011695																		PHASIBEAM10F018604
PHASIBEAM10F009187									PHASIBEAM10F011696																		PHASIBEAM10F018605
PHASIBEAM10F009188									PHASIBEAM10F011697																		PHASIBEAM10F018835
PHASIBEAM10F009189									PHASIBEAM10F011698																		PHASIBEAM10F018836
PHASIBEAM10F009190									PHASIBEAM10F011699																		PHASIBEAM10F018837
PHASIBEAM10F009191									PHASIBEAM10F011971																		PHASIBEAM10F018841
PHASIBEAM10F009192									PHASIBEAM10F011972																		PHASIBEAM10F018842
PHASIBEAM10F009193									PHASIBEAM10F011973																		PHASIBEAM10F018843
PHASIBEAM10F009194									PHASIBEAM10F011981																		PHASIBEAM10F018844
PHASIBEAM10F009195									PHASIBEAM10F012011																		PHASIBEAM10F018962
PHASIBEAM10F009196									PHASIBEAM10F012012																		PHASIBEAM10F018996
PHASIBEAM10F009197									PHASIBEAM10F012033																		PHASIBEAM10F018997
PHASIBEAM10F009198									PHASIBEAM10F012034																		PHASIBEAM10F018998
PHASIBEAM10F009199									PHASIBEAM10F012036																		PHASIBEAM10F018999
PHASIBEAM10F009200									PHASIBEAM10F012037																		PHASIBEAM10F019000
PHASIBEAM10F009202									PHASIBEAM10F012042																		PHASIBEAM10F019001
PHASIBEAM10F009203									PHASIBEAM10F012043																		PHASIBEAM10F019002
PHASIBEAM10F009204									PHASIBEAM10F012044																		PHASIBEAM10F019003
PHASIBEAM10F009205									PHASIBEAM10F012163																		PHASIBEAM10F019004
PHASIBEAM10F009206									PHASIBEAM10F012164																		PHASIBEAM10F019009
PHASIBEAM10F009207									PHASIBEAM10F012165																		PHASIBEAM10F019055
PHASIBEAM10F009208									PHASIBEAM10F012226																		PHASIBEAM10F019056
PHASIBEAM10F009209									PHASIBEAM10F012227																		PHASIBEAM10F019098
PHASIBEAM10F009397									PHASIBEAM10F012228																		PHASIBEAM10F019099
PHASIBEAM10F009398									PHASIBEAM10F012229																		PHASIBEAM10F019197
PHASIBEAM10F009616									PHASIBEAM10F012241																		PHASIBEAM10F019198
PHASIBEAM10F009617									PHASIBEAM10F012327																		PHASIBEAM10F019199
PHASIBEAM10F009618									PHASIBEAM10F012328																		PHASIBEAM10F019208
PHASIBEAM10F009620									PHASIBEAM10F012329																		PHASIBEAM10F019236
PHASIBEAM10F009621									PHASIBEAM10F012330																		PHASIBEAM10F019237
PHASIBEAM10F009622									PHASIBEAM10F012331																		PHASIBEAM10F019438
PHASIBEAM10F009623									PHASIBEAM10F012407																		PHASIBEAM10F019439
PHASIBEAM10F009624									PHASIBEAM10F012686																		PHASIBEAM10F019681
PHASIBEAM10F009625									PHASIBEAM10F012687																		PHASIBEAM10F019682
PHASIBEAM10F009626									PHASIBEAM10F012716																		PHASIBEAM10F019855
PHASIBEAM10F009628									PHASIBEAM10F012717																		PHASIBEAM10F019856
PHASIBEAM10F009629									PHASIBEAM10F012946																		PHASIBEAM10F019878
PHASIBEAM10F009630									PHASIBEAM10F012947																		PHASIBEAM10F019935
PHASIBEAM10F009631									PHASIBEAM10F012948																		PHASIBEAM10F020300
PHASIBEAM10F009724									PHASIBEAM10F012965																		PHASIBEAM10F020369
PHASIBEAM10F009726									PHASIBEAM10F012966																		PHASIBEAM10F020370
PHASIBEAM10F009727									PHASIBEAM10F013033																		PHASIBEAM10F020371
PHASIBEAM10F009731									PHASIBEAM10F013034																		PHASIBEAM10F020372
PHASIBEAM10F009732									PHASIBEAM10F013041																		PHASIBEAM10F020373
PHASIBEAM10F009734									PHASIBEAM10F013048																		PHASIBEAM10F020527
PHASIBEAM10F009735									PHASIBEAM10F013056																		PHASIBEAM10F020528
PHASIBEAM10F009767									PHASIBEAM10F013057																		PHASIBEAM10F020531
PHASIBEAM10F009768									PHASIBEAM10F013058																		PHASIBEAM10F020532
PHASIBEAM10F009769									PHASIBEAM10F013161																		PHASIBEAM10F020538
PHASIBEAM10F009770									PHASIBEAM10F013162																		PHASIBEAM10F020539
PHASIBEAM10F009771									PHASIBEAM10F013519																		PHASIBEAM10F020540
PHASIBEAM10F009772									PHASIBEAM10F013533																		PHASIBEAM10F020541
PHASIBEAM10F009773									PHASIBEAM10F013534																		PHASIBEAM10F020722
PHASIBEAM10F009774									PHASIBEAM10F013632																		PHASIBEAM10F020750
PHASIBEAM10F009775									PHASIBEAM10F013681																		PHASIBEAM10F020751
PHASIBEAM10F009776									PHASIBEAM10F013714																		PHASIBEAM10F020752
PHASIBEAM10F009777									PHASIBEAM10F013738																		PHASIBEAM10F020753
PHASIBEAM10F009778									PHASIBEAM10F013740																		PHASIBEAM10F020754
PHASIBEAM10F009779									PHASIBEAM10F013741																		PHASIBEAM10F020755
PHASIBEAM10F009780									PHASIBEAM10F013742																		PHASIBEAM10F020765
PHASIBEAM10F009781									PHASIBEAM10F013743																		PHASIBEAM10F020766
PHASIBEAM10F009782									PHASIBEAM10F013744																		PHASIBEAM10F020767
PHASIBEAM10F009783									PHASIBEAM10F013745																		PHASIBEAM10F020792
PHASIBEAM10F009784									PHASIBEAM10F013746																		PHASIBEAM10F020793
PHASIBEAM10F009785									PHASIBEAM10F013984																		PHASIBEAM10F020794
PHASIBEAM10F009789									PHASIBEAM10F013985																		PHASIBEAM10F020876
PHASIBEAM10F009790									PHASIBEAM10F013986																		PHASIBEAM10F020877
PHASIBEAM10F009791									PHASIBEAM10F014201																		PHASIBEAM10F020891
PHASIBEAM10F009792									PHASIBEAM10F014202																		PHASIBEAM10F020895
PHASIBEAM10F009793									PHASIBEAM10F014203																		PHASIBEAM10F020896
PHASIBEAM10F009794									PHASIBEAM10F014204																		PHASIBEAM10F020897
PHASIBEAM10F009795									PHASIBEAM10F014205																		PHASIBEAM10F020898
PHASIBEAM10F009796									PHASIBEAM10F014399																		PHASIBEAM10F020899
PHASIBEAM10F009798									PHASIBEAM10F014400																		PHASIBEAM10F020900
PHASIBEAM10F009835									PHASIBEAM10F014401																		PHASIBEAM10F021053
PHASIBEAM10F009836									PHASIBEAM10F014598																		PHASIBEAM10F021054
PHASIBEAM10F010072									PHASIBEAM10F014599																		PHASIBEAM10F021128
PHASIBEAM10F010393									PHASIBEAM10F014601																		PHASIBEAM10F021129
PHASIBEAM10F010394									PHASIBEAM10F014602																		PHASIBEAM10F021262
PHASIBEAM10F010395									PHASIBEAM10F014603																		PHASIBEAM10F021263
PHASIBEAM10F010396									PHASIBEAM10F014604																		PHASIBEAM10F021264
PHASIBEAM10F010397									PHASIBEAM10F014823																		PHASIBEAM10F021386
PHASIBEAM10F010398									PHASIBEAM10F014824																		PHASIBEAM10F021387
PHASIBEAM10F010401									PHASIBEAM10F015057																		PHASIBEAM10F021583
PHASIBEAM10F010601									PHASIBEAM10F015058																		PHASIBEAM10F021630
PHASIBEAM10F010602									PHASIBEAM10F015160																		PHASIBEAM10F021631
PHASIBEAM10F010603									PHASIBEAM10F015161																		PHASIBEAM10F021659
PHASIBEAM10F010609									PHASIBEAM10F015431																		PHASIBEAM10F021660
PHASIBEAM10F010610									PHASIBEAM10F015432																		PHASIBEAM10F021661
PHASIBEAM10F010611									PHASIBEAM10F015548																		PHASIBEAM10F021663
PHASIBEAM10F010612									PHASIBEAM10F015549																		PHASIBEAM10F021674
PHASIBEAM10F010613									PHASIBEAM10F015753																		PHASIBEAM10F021675
PHASIBEAM10F010614									PHASIBEAM10F015757																		PHASIBEAM10F021720
PHASIBEAM10F010615									PHASIBEAM10F015762																		PHASIBEAM10F021721
PHASIBEAM10F010616									PHASIBEAM10F015763																		PHASIBEAM10F021739
PHASIBEAM10F010617									PHASIBEAM10F015764																		PHASIBEAM10F021740
PHASIBEAM10F010618									PHASIBEAM10F016032																		PHASIBEAM10F021741
PHASIBEAM10F010619									PHASIBEAM10F016033																		PHASIBEAM10F022129
PHASIBEAM10F010620									PHASIBEAM10F016034																		PHASIBEAM10F022130
PHASIBEAM10F010955									PHASIBEAM10F016070																		PHASIBEAM10F022141
PHASIBEAM10F010956									PHASIBEAM10F016071																		PHASIBEAM10F022174
PHASIBEAM10F010957									PHASIBEAM10F016072																		PHASIBEAM10F022175
PHASIBEAM10F011153									PHASIBEAM10F016114																		PHASIBEAM10F022184
PHASIBEAM10F011154									PHASIBEAM10F016115																		PHASIBEAM10F022185
PHASIBEAM10F011155									PHASIBEAM10F016515																		PHASIBEAM10F022186
PHASIBEAM10F011185									PHASIBEAM10F016516																		PHASIBEAM10F022187
PHASIBEAM10F011186									PHASIBEAM10F016517																		PHASIBEAM10F022188
PHASIBEAM10F011476									PHASIBEAM10F016518																		PHASIBEAM10F022189
PHASIBEAM10F011477									PHASIBEAM10F016519																		PHASIBEAM10F022190
PHASIBEAM10F011478									PHASIBEAM10F016520																		PHASIBEAM10F022407
PHASIBEAM10F011514									PHASIBEAM10F016521																		PHASIBEAM10F022408
PHASIBEAM10F011515									PHASIBEAM10F016637																		PHASIBEAM10F022604
PHASIBEAM10F011516									PHASIBEAM10F016638																		PHASIBEAM10F022605
PHASIBEAM10F011517									PHASIBEAM10F016639																		PHASIBEAM10F022606
PHASIBEAM10F011518									PHASIBEAM10F016640																		PHASIBEAM10F022607
PHASIBEAM10F011519									PHASIBEAM10F016641																		PHASIBEAM10F022608
PHASIBEAM10F011520									PHASIBEAM10F016642																		PHASIBEAM10F022609
PHASIBEAM10F011521									PHASIBEAM10F016643																		PHASIBEAM10F022642
PHASIBEAM10F011522									PHASIBEAM10F016690																		PHASIBEAM10F022643
PHASIBEAM10F011523									PHASIBEAM10F016700																		PHASIBEAM10F022644
PHASIBEAM10F011524									PHASIBEAM10F016701																		PHASIBEAM10F022645
PHASIBEAM10F011525									PHASIBEAM10F016702																		PHASIBEAM10F022646
PHASIBEAM10F011526									PHASIBEAM10F016703																		PHASIBEAM10F022647
PHASIBEAM10F011527									PHASIBEAM10F016704																		PHASIBEAM10F022648
PHASIBEAM10F011545									PHASIBEAM10F016705																		PHASIBEAM10F022652
PHASIBEAM10F011546									PHASIBEAM10F016706																		PHASIBEAM10F022653
PHASIBEAM10F011547									PHASIBEAM10F016758																		PHASIBEAM10F022654
PHASIBEAM10F011548									PHASIBEAM10F016923																		PHASIBEAM10F022716
PHASIBEAM10F011549									PHASIBEAM10F016924																		PHASIBEAM10F022717
PHASIBEAM10F011550									PHASIBEAM10F016925																		PHASIBEAM10F022718
PHASIBEAM10F011551									PHASIBEAM10F016926																		PHASIBEAM10F022719
PHASIBEAM10F011552									PHASIBEAM10F016927																		PHASIBEAM10F022720
PHASIBEAM10F011553									PHASIBEAM10F016928																		PHASIBEAM10F022721
PHASIBEAM10F011554									PHASIBEAM10F016929																		PHASIBEAM10F022731
PHASIBEAM10F011555									PHASIBEAM10F016937																		PHASIBEAM10F022732
PHASIBEAM10F011556									PHASIBEAM10F016938																		PHASIBEAM10F022733
PHASIBEAM10F011557									PHASIBEAM10F016939																		PHASIBEAM10F022734
PHASIBEAM10F011558									PHASIBEAM10F016940																		PHASIBEAM10F022838
PHASIBEAM10F011561									PHASIBEAM10F016941																		PHASIBEAM10F022839
PHASIBEAM10F011562									PHASIBEAM10F016945																		PHASIBEAM10F022845
PHASIBEAM10F011563									PHASIBEAM10F016992																		PHASIBEAM10F022851
PHASIBEAM10F011564									PHASIBEAM10F017354																		PHASIBEAM10F022852
PHASIBEAM10F011565									PHASIBEAM10F017367																		PHASIBEAM10F022955
PHASIBEAM10F011566									PHASIBEAM10F017368																		PHASIBEAM10F022956
PHASIBEAM10F011567									PHASIBEAM10F017369																		PHASIBEAM10F022957
PHASIBEAM10F011569									PHASIBEAM10F017370																		PHASIBEAM10F022958
PHASIBEAM10F011570									PHASIBEAM10F017371																		PHASIBEAM10F022959
PHASIBEAM10F012041									PHASIBEAM10F017372																		PHASIBEAM10F022960
PHASIBEAM10F012042									PHASIBEAM10F017393																		PHASIBEAM10F022961
PHASIBEAM10F012163									PHASIBEAM10F017394																		PHASIBEAM10F022962
PHASIBEAM10F012164									PHASIBEAM10F017445																		PHASIBEAM10F022963
PHASIBEAM10F012165									PHASIBEAM10F017446																		PHASIBEAM10F022964
PHASIBEAM10F012548									PHASIBEAM10F017447																		PHASIBEAM10F022965
PHASIBEAM10F012549									PHASIBEAM10F017494																		PHASIBEAM10F022966
PHASIBEAM10F012550									PHASIBEAM10F017524																		PHASIBEAM10F022967
PHASIBEAM10F012551									PHASIBEAM10F017525																		PHASIBEAM10F022968
PHASIBEAM10F012552									PHASIBEAM10F017528																		PHASIBEAM10F022969
PHASIBEAM10F012553									PHASIBEAM10F017529																		PHASIBEAM10F023570
PHASIBEAM10F012554									PHASIBEAM10F017530																		PHASIBEAM10F023731
PHASIBEAM10F012555									PHASIBEAM10F017531																		PHASIBEAM10F023732
PHASIBEAM10F012556									PHASIBEAM10F017532																		PHASIBEAM10F023733
PHASIBEAM10F012557									PHASIBEAM10F017533																		PHASIBEAM10F023759
PHASIBEAM10F012558									PHASIBEAM10F017534																		PHASIBEAM10F023832
PHASIBEAM10F012559									PHASIBEAM10F017535																		PHASIBEAM10F023833
PHASIBEAM10F012560									PHASIBEAM10F017536																		PHASIBEAM10F023834
PHASIBEAM10F012652									PHASIBEAM10F017537																		PHASIBEAM10F023835
PHASIBEAM10F012653									PHASIBEAM10F017965																		PHASIBEAM10F023836
PHASIBEAM10F012654									PHASIBEAM10F017966																		PHASIBEAM10F023837
PHASIBEAM10F012655									PHASIBEAM10F017967																		PHASIBEAM10F023838
PHASIBEAM10F012656									PHASIBEAM10F017968																		PHASIBEAM10F023839
PHASIBEAM10F012657									PHASIBEAM10F017969																		PHASIBEAM10F023840
PHASIBEAM10F012658									PHASIBEAM10F017970																		PHASIBEAM10F023841
PHASIBEAM10F012660									PHASIBEAM10F017971																		PHASIBEAM10F023842
PHASIBEAM10F012661									PHASIBEAM10F018130																		PHASIBEAM10F024054
PHASIBEAM10F012662									PHASIBEAM10F018237																		PHASIBEAM10F024094
PHASIBEAM10F012663									PHASIBEAM10F018238																		PHASIBEAM10F024141
PHASIBEAM10F012664									PHASIBEAM10F018405																		PHASIBEAM10F024142
PHASIBEAM10F012870									PHASIBEAM10F018406																		PHASIBEAM10F024143
PHASIBEAM10F012871									PHASIBEAM10F018407																		PHASIBEAM10F024144
PHASIBEAM10F013017									PHASIBEAM10F018413																		PHASIBEAM10F024572
PHASIBEAM10F013018									PHASIBEAM10F018414																		PHASIBEAM10F024573
PHASIBEAM10F013019									PHASIBEAM10F018415																		PHASIBEAM10F024574
PHASIBEAM10F013020									PHASIBEAM10F018416																		PHASIBEAM10F024575
PHASIBEAM10F013021									PHASIBEAM10F018417																		PHASIBEAM10F024576
PHASIBEAM10F013063									PHASIBEAM10F018418																		PHASIBEAM10F024577
PHASIBEAM10F013064									PHASIBEAM10F018769																		PHASIBEAM10F024715
PHASIBEAM10F013065									PHASIBEAM10F018770																		PHASIBEAM10F024997
PHASIBEAM10F013519									PHASIBEAM10F018771																		PHASIBEAM10F024998
PHASIBEAM10F013533									PHASIBEAM10F018772																		PHASIBEAM10F025354
PHASIBEAM10F013534									PHASIBEAM10F018773																		PHASIBEAM10F025355
PHASIBEAM10F013663									PHASIBEAM10F018774																		PHASIBEAM10F025397
PHASIBEAM10F013742									PHASIBEAM10F018787																		PHASIBEAM10F025398
PHASIBEAM10F013743									PHASIBEAM10F018788																		PHASIBEAM10F025648
PHASIBEAM10F013744									PHASIBEAM10F018789																		PHASIBEAM10F025811
PHASIBEAM10F013745									PHASIBEAM10F018806																		PHASIBEAM10F025812
PHASIBEAM10F013746									PHASIBEAM10F018807																		PHASIBEAM10F025925
PHASIBEAM10F013899									PHASIBEAM10F018808																		PHASIBEAM10F026123
PHASIBEAM10F013973									PHASIBEAM10F018809																		PHASIBEAM10F026124
PHASIBEAM10F013974									PHASIBEAM10F018810																		PHASIBEAM10F026125
PHASIBEAM10F013978									PHASIBEAM10F018811																		PHASIBEAM10F026785
PHASIBEAM10F013979									PHASIBEAM10F018812																		PHASIBEAM10F026868
PHASIBEAM10F013980									PHASIBEAM10F018813																		PHASIBEAM10F026914
PHASIBEAM10F013981									PHASIBEAM10F018892																		PHASIBEAM10F026915
PHASIBEAM10F013982									PHASIBEAM10F018893																		PHASIBEAM10F026916
PHASIBEAM10F013983									PHASIBEAM10F018912																		PHASIBEAM10F026917
PHASIBEAM10F013984									PHASIBEAM10F018913																		PHASIBEAM10F026918
PHASIBEAM10F013985									PHASIBEAM10F019321																		PHASIBEAM10F026919
PHASIBEAM10F014004									PHASIBEAM10F019323																		PHASIBEAM10F026920
PHASIBEAM10F014198									PHASIBEAM10F019324																		PHASIBEAM10F027152
PHASIBEAM10F014199									PHASIBEAM10F019330																		PHASIBEAM10F027154
PHASIBEAM10F014200									PHASIBEAM10F019331																		PHASIBEAM10F027155
PHASIBEAM10F014201									PHASIBEAM10F019332																		PHASIBEAM10F027156
PHASIBEAM10F014202									PHASIBEAM10F019333																		PHASIBEAM10F027250
PHASIBEAM10F014203									PHASIBEAM10F019334
PHASIBEAM10F014204									PHASIBEAM10F019442
PHASIBEAM10F014205									PHASIBEAM10F019443
PHASIBEAM10F014207									PHASIBEAM10F019444
PHASIBEAM10F014208									PHASIBEAM10F019445
PHASIBEAM10F014209									PHASIBEAM10F019446
PHASIBEAM10F014210									PHASIBEAM10F019447
PHASIBEAM10F014211									PHASIBEAM10F019448
PHASIBEAM10F014554									PHASIBEAM10F019449
PHASIBEAM10F014555									PHASIBEAM10F019450
PHASIBEAM10F014556									PHASIBEAM10F019451
PHASIBEAM10F014557									PHASIBEAM10F019452
PHASIBEAM10F014558									PHASIBEAM10F019472
PHASIBEAM10F014559									PHASIBEAM10F019473
PHASIBEAM10F014587									PHASIBEAM10F019474
PHASIBEAM10F014588									PHASIBEAM10F019475
PHASIBEAM10F014589									PHASIBEAM10F019476
PHASIBEAM10F014590									PHASIBEAM10F019477
PHASIBEAM10F014591									PHASIBEAM10F019481
PHASIBEAM10F014592									PHASIBEAM10F019509
PHASIBEAM10F014593									PHASIBEAM10F019510
PHASIBEAM10F014594									PHASIBEAM10F019511
PHASIBEAM10F014595									PHASIBEAM10F019512
PHASIBEAM10F014596									PHASIBEAM10F019616
PHASIBEAM10F014597									PHASIBEAM10F019618
PHASIBEAM10F014598									PHASIBEAM10F019619
PHASIBEAM10F014599									PHASIBEAM10F019620
PHASIBEAM10F014601									PHASIBEAM10F019640
PHASIBEAM10F014602									PHASIBEAM10F019641
PHASIBEAM10F014603									PHASIBEAM10F019642
PHASIBEAM10F014604									PHASIBEAM10F019643
PHASIBEAM10F014878									PHASIBEAM10F019644
PHASIBEAM10F015030									PHASIBEAM10F019645
PHASIBEAM10F015031									PHASIBEAM10F019646
PHASIBEAM10F015032									PHASIBEAM10F019647
PHASIBEAM10F015121									PHASIBEAM10F019648
PHASIBEAM10F015122									PHASIBEAM10F019649
PHASIBEAM10F015154									PHASIBEAM10F019650
PHASIBEAM10F015155									PHASIBEAM10F019651
PHASIBEAM10F015156									PHASIBEAM10F019870
PHASIBEAM10F015647									PHASIBEAM10F019871
PHASIBEAM10F015648									PHASIBEAM10F019874
PHASIBEAM10F015649									PHASIBEAM10F019875
PHASIBEAM10F015650									PHASIBEAM10F019876
PHASIBEAM10F015753									PHASIBEAM10F019877
PHASIBEAM10F016088									PHASIBEAM10F019947
PHASIBEAM10F016089									PHASIBEAM10F019948
PHASIBEAM10F016148									PHASIBEAM10F019949
PHASIBEAM10F016149									PHASIBEAM10F019950
PHASIBEAM10F016150									PHASIBEAM10F019956
PHASIBEAM10F016161									PHASIBEAM10F019957
PHASIBEAM10F016162									PHASIBEAM10F019958
PHASIBEAM10F016163									PHASIBEAM10F020163
PHASIBEAM10F016182									PHASIBEAM10F020164
PHASIBEAM10F016183									PHASIBEAM10F020165
PHASIBEAM10F016184									PHASIBEAM10F020174
PHASIBEAM10F016185									PHASIBEAM10F020175
PHASIBEAM10F016186									PHASIBEAM10F020176
PHASIBEAM10F016187									PHASIBEAM10F020230
PHASIBEAM10F016220									PHASIBEAM10F020231
PHASIBEAM10F016221									PHASIBEAM10F020232
PHASIBEAM10F016517									PHASIBEAM10F020233
PHASIBEAM10F016636									PHASIBEAM10F020234
PHASIBEAM10F016887									PHASIBEAM10F020235
PHASIBEAM10F016888									PHASIBEAM10F020236
PHASIBEAM10F016889									PHASIBEAM10F020434
PHASIBEAM10F016890									PHASIBEAM10F020435
PHASIBEAM10F016891									PHASIBEAM10F020436
PHASIBEAM10F016892									PHASIBEAM10F020437
PHASIBEAM10F016893									PHASIBEAM10F020438
PHASIBEAM10F016894									PHASIBEAM10F020439
PHASIBEAM10F016895									PHASIBEAM10F020454
PHASIBEAM10F016896									PHASIBEAM10F020456
PHASIBEAM10F016897									PHASIBEAM10F020457
PHASIBEAM10F016898									PHASIBEAM10F020458
PHASIBEAM10F016899									PHASIBEAM10F020467
PHASIBEAM10F016900									PHASIBEAM10F020468
PHASIBEAM10F016901									PHASIBEAM10F020469
PHASIBEAM10F016902									PHASIBEAM10F020470
PHASIBEAM10F016903									PHASIBEAM10F020471
PHASIBEAM10F016904									PHASIBEAM10F020472
PHASIBEAM10F016905									PHASIBEAM10F020473
PHASIBEAM10F016906									PHASIBEAM10F020500
PHASIBEAM10F016907									PHASIBEAM10F020501
PHASIBEAM10F016908									PHASIBEAM10F020509
PHASIBEAM10F016909									PHASIBEAM10F020510
PHASIBEAM10F016962									PHASIBEAM10F020551
PHASIBEAM10F017157									PHASIBEAM10F020552
PHASIBEAM10F017158									PHASIBEAM10F020553
PHASIBEAM10F017353									PHASIBEAM10F020554
PHASIBEAM10F017354									PHASIBEAM10F020555
PHASIBEAM10F017366									PHASIBEAM10F020556
PHASIBEAM10F017367									PHASIBEAM10F020557
PHASIBEAM10F017368									PHASIBEAM10F020561
PHASIBEAM10F017369									PHASIBEAM10F020562
PHASIBEAM10F017370									PHASIBEAM10F020563
PHASIBEAM10F017371									PHASIBEAM10F020564
PHASIBEAM10F017372									PHASIBEAM10F020565
PHASIBEAM10F017373									PHASIBEAM10F020566
PHASIBEAM10F017374									PHASIBEAM10F020567
PHASIBEAM10F017377									PHASIBEAM10F020568
PHASIBEAM10F017378									PHASIBEAM10F020569
PHASIBEAM10F017379									PHASIBEAM10F020570
PHASIBEAM10F017393									PHASIBEAM10F020571
PHASIBEAM10F017394									PHASIBEAM10F020572
PHASIBEAM10F017428									PHASIBEAM10F020573
PHASIBEAM10F017429									PHASIBEAM10F020574
PHASIBEAM10F017430									PHASIBEAM10F020683
PHASIBEAM10F017431									PHASIBEAM10F020684
PHASIBEAM10F017432									PHASIBEAM10F020685
PHASIBEAM10F017433									PHASIBEAM10F020723
PHASIBEAM10F017434									PHASIBEAM10F020724
PHASIBEAM10F017435									PHASIBEAM10F020725
PHASIBEAM10F017436									PHASIBEAM10F020727
PHASIBEAM10F017438									PHASIBEAM10F020777
PHASIBEAM10F017526									PHASIBEAM10F020778
PHASIBEAM10F017527									PHASIBEAM10F020779
PHASIBEAM10F017528									PHASIBEAM10F020780
PHASIBEAM10F017529									PHASIBEAM10F020799
PHASIBEAM10F017530									PHASIBEAM10F020800
PHASIBEAM10F017531									PHASIBEAM10F020855
PHASIBEAM10F017532									PHASIBEAM10F020871
PHASIBEAM10F017533									PHASIBEAM10F020872
PHASIBEAM10F017534									PHASIBEAM10F020873
PHASIBEAM10F017535									PHASIBEAM10F020874
PHASIBEAM10F017747									PHASIBEAM10F020875
PHASIBEAM10F017965									PHASIBEAM10F020977
PHASIBEAM10F017966									PHASIBEAM10F020978
PHASIBEAM10F017967									PHASIBEAM10F020984
PHASIBEAM10F017968									PHASIBEAM10F020985
PHASIBEAM10F017969									PHASIBEAM10F020986
PHASIBEAM10F017970									PHASIBEAM10F020987
PHASIBEAM10F017971									PHASIBEAM10F021139
PHASIBEAM10F018091									PHASIBEAM10F021808
PHASIBEAM10F018092									PHASIBEAM10F022034
PHASIBEAM10F018093									PHASIBEAM10F022035
PHASIBEAM10F018094									PHASIBEAM10F022036
PHASIBEAM10F018405									PHASIBEAM10F022039
PHASIBEAM10F018406									PHASIBEAM10F022123
PHASIBEAM10F018407									PHASIBEAM10F022124
PHASIBEAM10F018408									PHASIBEAM10F022125
PHASIBEAM10F018409									PHASIBEAM10F022126
PHASIBEAM10F018410									PHASIBEAM10F022135
PHASIBEAM10F018411									PHASIBEAM10F022136
PHASIBEAM10F018412									PHASIBEAM10F022172
PHASIBEAM10F018413									PHASIBEAM10F022199
PHASIBEAM10F018416									PHASIBEAM10F022200
PHASIBEAM10F018417									PHASIBEAM10F022201
PHASIBEAM10F018418									PHASIBEAM10F022500
PHASIBEAM10F018491									PHASIBEAM10F022501
PHASIBEAM10F018492									PHASIBEAM10F022502
PHASIBEAM10F018493									PHASIBEAM10F022503
PHASIBEAM10F018494									PHASIBEAM10F022504
PHASIBEAM10F018495									PHASIBEAM10F022505
PHASIBEAM10F018497									PHASIBEAM10F022506
PHASIBEAM10F018498									PHASIBEAM10F022631
PHASIBEAM10F018506									PHASIBEAM10F022632
PHASIBEAM10F018507									PHASIBEAM10F022633
PHASIBEAM10F018508									PHASIBEAM10F022634
PHASIBEAM10F018509									PHASIBEAM10F022686
PHASIBEAM10F018510									PHASIBEAM10F022687
PHASIBEAM10F018511									PHASIBEAM10F022688
PHASIBEAM10F018512									PHASIBEAM10F022689
PHASIBEAM10F018710									PHASIBEAM10F022690
PHASIBEAM10F018793									PHASIBEAM10F022691
PHASIBEAM10F018794									PHASIBEAM10F022692
PHASIBEAM10F018795									PHASIBEAM10F022693
PHASIBEAM10F018796									PHASIBEAM10F022694
PHASIBEAM10F018797									PHASIBEAM10F022695
PHASIBEAM10F018907									PHASIBEAM10F022696
PHASIBEAM10F018908									PHASIBEAM10F022697
PHASIBEAM10F018909									PHASIBEAM10F022783
PHASIBEAM10F018910									PHASIBEAM10F022784
PHASIBEAM10F018911									PHASIBEAM10F022785
PHASIBEAM10F018912									PHASIBEAM10F022786
PHASIBEAM10F018913									PHASIBEAM10F022787
PHASIBEAM10F019315									PHASIBEAM10F022788
PHASIBEAM10F019316									PHASIBEAM10F022789
PHASIBEAM10F019442									PHASIBEAM10F022790
PHASIBEAM10F019443									PHASIBEAM10F023174
PHASIBEAM10F019444									PHASIBEAM10F023273
PHASIBEAM10F019445									PHASIBEAM10F023440
PHASIBEAM10F019446									PHASIBEAM10F023441
PHASIBEAM10F019447									PHASIBEAM10F023450
PHASIBEAM10F019448									PHASIBEAM10F023451
PHASIBEAM10F019449									PHASIBEAM10F023452
PHASIBEAM10F019450									PHASIBEAM10F023453
PHASIBEAM10F019451									PHASIBEAM10F023558
PHASIBEAM10F019452									PHASIBEAM10F023559
PHASIBEAM10F019746									PHASIBEAM10F023561
PHASIBEAM10F019747									PHASIBEAM10F023562
PHASIBEAM10F019803									PHASIBEAM10F023563
PHASIBEAM10F019804									PHASIBEAM10F023564
PHASIBEAM10F019805									PHASIBEAM10F023565
PHASIBEAM10F019875									PHASIBEAM10F023566
PHASIBEAM10F019876									PHASIBEAM10F023567
PHASIBEAM10F019926									PHASIBEAM10F023568
PHASIBEAM10F019931									PHASIBEAM10F023569
PHASIBEAM10F019932									PHASIBEAM10F023599
PHASIBEAM10F019933									PHASIBEAM10F023600
PHASIBEAM10F019934									PHASIBEAM10F023601
PHASIBEAM10F019935									PHASIBEAM10F023718
PHASIBEAM10F019936									PHASIBEAM10F023719
PHASIBEAM10F019937									PHASIBEAM10F023720
PHASIBEAM10F019938									PHASIBEAM10F023721
PHASIBEAM10F019939									PHASIBEAM10F023722
PHASIBEAM10F019940									PHASIBEAM10F023723
PHASIBEAM10F019941									PHASIBEAM10F023734
PHASIBEAM10F019942									PHASIBEAM10F023735
PHASIBEAM10F019943									PHASIBEAM10F023736
PHASIBEAM10F019944									PHASIBEAM10F023737
PHASIBEAM10F019945									PHASIBEAM10F023738
PHASIBEAM10F019946									PHASIBEAM10F023739
PHASIBEAM10F019947									PHASIBEAM10F023740
PHASIBEAM10F019948									PHASIBEAM10F023752
PHASIBEAM10F019949									PHASIBEAM10F023753
PHASIBEAM10F019950									PHASIBEAM10F023754
PHASIBEAM10F019951									PHASIBEAM10F023755
PHASIBEAM10F020112									PHASIBEAM10F023756
PHASIBEAM10F020163									PHASIBEAM10F023789
PHASIBEAM10F020164									PHASIBEAM10F023790
PHASIBEAM10F020165									PHASIBEAM10F023791
PHASIBEAM10F020174									PHASIBEAM10F023892
PHASIBEAM10F020175									PHASIBEAM10F023893
PHASIBEAM10F020176									PHASIBEAM10F023894
PHASIBEAM10F020177									PHASIBEAM10F023895
PHASIBEAM10F020178									PHASIBEAM10F023896
PHASIBEAM10F020179									PHASIBEAM10F023897
PHASIBEAM10F020180									PHASIBEAM10F023898
PHASIBEAM10F020181									PHASIBEAM10F023899
PHASIBEAM10F020468									PHASIBEAM10F023900
PHASIBEAM10F020469									PHASIBEAM10F023917
PHASIBEAM10F020470									PHASIBEAM10F023918
PHASIBEAM10F020471									PHASIBEAM10F023919
PHASIBEAM10F020472									PHASIBEAM10F023920
PHASIBEAM10F020473									PHASIBEAM10F023921
PHASIBEAM10F020597									PHASIBEAM10F023934
PHASIBEAM10F020598									PHASIBEAM10F023940
PHASIBEAM10F020599									PHASIBEAM10F024008
PHASIBEAM10F020600									PHASIBEAM10F024009
PHASIBEAM10F020645									PHASIBEAM10F024010
PHASIBEAM10F020646									PHASIBEAM10F024021
PHASIBEAM10F020647									PHASIBEAM10F024022
PHASIBEAM10F020648									PHASIBEAM10F024023
PHASIBEAM10F020649									PHASIBEAM10F024024
PHASIBEAM10F020650									PHASIBEAM10F024025
PHASIBEAM10F020651									PHASIBEAM10F024026
PHASIBEAM10F020652									PHASIBEAM10F024027
PHASIBEAM10F020653									PHASIBEAM10F024028
PHASIBEAM10F020654									PHASIBEAM10F024124
PHASIBEAM10F020655									PHASIBEAM10F024125
PHASIBEAM10F020676									PHASIBEAM10F024554
PHASIBEAM10F020677									PHASIBEAM10F024555
PHASIBEAM10F020787									PHASIBEAM10F024640
PHASIBEAM10F020788									PHASIBEAM10F024642
PHASIBEAM10F020790									PHASIBEAM10F024643
PHASIBEAM10F020888									PHASIBEAM10F024644
PHASIBEAM10F020889									PHASIBEAM10F024645
PHASIBEAM10F020890									PHASIBEAM10F024646
PHASIBEAM10F020983									PHASIBEAM10F024647
PHASIBEAM10F020984									PHASIBEAM10F024725
PHASIBEAM10F020985									PHASIBEAM10F024726
PHASIBEAM10F021046									PHASIBEAM10F024727
PHASIBEAM10F021047									PHASIBEAM10F024728
PHASIBEAM10F021048									PHASIBEAM10F024790
PHASIBEAM10F021049									PHASIBEAM10F024791
PHASIBEAM10F021151									PHASIBEAM10F024792
PHASIBEAM10F021152									PHASIBEAM10F024793
PHASIBEAM10F021155									PHASIBEAM10F024794
PHASIBEAM10F021268									PHASIBEAM10F024795
PHASIBEAM10F021269									PHASIBEAM10F024796
PHASIBEAM10F021737									PHASIBEAM10F024831
PHASIBEAM10F021738									PHASIBEAM10F024832
PHASIBEAM10F021739									PHASIBEAM10F024833
PHASIBEAM10F021740									PHASIBEAM10F024857
PHASIBEAM10F021741									PHASIBEAM10F024858
PHASIBEAM10F021755									PHASIBEAM10F024859
PHASIBEAM10F021756									PHASIBEAM10F024912
PHASIBEAM10F021761									PHASIBEAM10F024913
PHASIBEAM10F022163									PHASIBEAM10F024919
PHASIBEAM10F022164									PHASIBEAM10F024920
PHASIBEAM10F022165									PHASIBEAM10F024921
PHASIBEAM10F022166									PHASIBEAM10F024922
PHASIBEAM10F022167									PHASIBEAM10F024923
PHASIBEAM10F022168									PHASIBEAM10F024924
PHASIBEAM10F022169									PHASIBEAM10F025024
PHASIBEAM10F022170									PHASIBEAM10F025025
PHASIBEAM10F022171									PHASIBEAM10F025026
PHASIBEAM10F022496									PHASIBEAM10F025027
PHASIBEAM10F022783									PHASIBEAM10F025134
PHASIBEAM10F022784									PHASIBEAM10F025135
PHASIBEAM10F022785									PHASIBEAM10F025136
PHASIBEAM10F022786									PHASIBEAM10F025191
PHASIBEAM10F022787									PHASIBEAM10F025192
PHASIBEAM10F022788									PHASIBEAM10F025193
PHASIBEAM10F022789									PHASIBEAM10F025194
PHASIBEAM10F022790									PHASIBEAM10F025195
PHASIBEAM10F022974									PHASIBEAM10F025227
PHASIBEAM10F022975									PHASIBEAM10F025535
PHASIBEAM10F022976									PHASIBEAM10F025536
PHASIBEAM10F022977									PHASIBEAM10F025537
PHASIBEAM10F022978									PHASIBEAM10F025544
PHASIBEAM10F022979									PHASIBEAM10F025545
PHASIBEAM10F022982									PHASIBEAM10F025546
PHASIBEAM10F022983									PHASIBEAM10F025598
PHASIBEAM10F022984									PHASIBEAM10F025599
PHASIBEAM10F022985									PHASIBEAM10F025665
PHASIBEAM10F022986									PHASIBEAM10F025670
PHASIBEAM10F022987									PHASIBEAM10F025671
PHASIBEAM10F022988									PHASIBEAM10F025672
PHASIBEAM10F022989									PHASIBEAM10F025673
PHASIBEAM10F022990									PHASIBEAM10F025829
PHASIBEAM10F022992									PHASIBEAM10F025830
PHASIBEAM10F022993									PHASIBEAM10F025831
PHASIBEAM10F022994									PHASIBEAM10F025833
PHASIBEAM10F022995									PHASIBEAM10F025834
PHASIBEAM10F023174									PHASIBEAM10F025835
PHASIBEAM10F023175									PHASIBEAM10F025836
PHASIBEAM10F023451									PHASIBEAM10F025838
PHASIBEAM10F023452									PHASIBEAM10F026019
PHASIBEAM10F023453									PHASIBEAM10F026020
PHASIBEAM10F023454									PHASIBEAM10F026021
PHASIBEAM10F023455									PHASIBEAM10F026022
PHASIBEAM10F023551									PHASIBEAM10F026025
PHASIBEAM10F023552									PHASIBEAM10F026121
PHASIBEAM10F023553									PHASIBEAM10F026122
PHASIBEAM10F023554									PHASIBEAM10F026123
PHASIBEAM10F023556									PHASIBEAM10F026124
PHASIBEAM10F023557									PHASIBEAM10F026125
PHASIBEAM10F023558									PHASIBEAM10F026176
PHASIBEAM10F023559									PHASIBEAM10F026177
PHASIBEAM10F023560									PHASIBEAM10F026178
PHASIBEAM10F023561									PHASIBEAM10F026179
PHASIBEAM10F023562									PHASIBEAM10F026180
PHASIBEAM10F023563									PHASIBEAM10F026181
PHASIBEAM10F023564									PHASIBEAM10F026182
PHASIBEAM10F023565									PHASIBEAM10F026183
PHASIBEAM10F023566									PHASIBEAM10F026583
PHASIBEAM10F023567									PHASIBEAM10F026584
PHASIBEAM10F023568									PHASIBEAM10F026644
PHASIBEAM10F023569									PHASIBEAM10F026645
PHASIBEAM10F023734									PHASIBEAM10F026709
PHASIBEAM10F023735									PHASIBEAM10F026710
PHASIBEAM10F023736									PHASIBEAM10F026711
PHASIBEAM10F023737									PHASIBEAM10F026712
PHASIBEAM10F023738									PHASIBEAM10F026713
PHASIBEAM10F023739									PHASIBEAM10F026714
PHASIBEAM10F023740									PHASIBEAM10F026749
PHASIBEAM10F023742									PHASIBEAM10F026750
PHASIBEAM10F023743									PHASIBEAM10F026751
PHASIBEAM10F023892									PHASIBEAM10F026752
PHASIBEAM10F023893									PHASIBEAM10F026860
PHASIBEAM10F023894									PHASIBEAM10F026861
PHASIBEAM10F023895									PHASIBEAM10F027257
PHASIBEAM10F023896
PHASIBEAM10F023897
PHASIBEAM10F023898
PHASIBEAM10F023899
PHASIBEAM10F023900
PHASIBEAM10F023919
PHASIBEAM10F023920
PHASIBEAM10F023921
PHASIBEAM10F023934
PHASIBEAM10F024008
PHASIBEAM10F024009
PHASIBEAM10F024010
PHASIBEAM10F024011
PHASIBEAM10F024012
PHASIBEAM10F024013
PHASIBEAM10F024020
PHASIBEAM10F024021
PHASIBEAM10F024022
PHASIBEAM10F024023
PHASIBEAM10F024024
PHASIBEAM10F024025
PHASIBEAM10F024026
PHASIBEAM10F024089
PHASIBEAM10F024090
PHASIBEAM10F024097
PHASIBEAM10F024489
PHASIBEAM10F024490
PHASIBEAM10F024724
PHASIBEAM10F024725
PHASIBEAM10F024726
PHASIBEAM10F024727
PHASIBEAM10F024728
PHASIBEAM10F024729
PHASIBEAM10F024790
PHASIBEAM10F024791
PHASIBEAM10F024792
PHASIBEAM10F024793
PHASIBEAM10F024794
PHASIBEAM10F024795
PHASIBEAM10F024796
PHASIBEAM10F024829
PHASIBEAM10F024830
PHASIBEAM10F024833
PHASIBEAM10F024834
PHASIBEAM10F024840
PHASIBEAM10F024857
PHASIBEAM10F024858
PHASIBEAM10F024859
PHASIBEAM10F024860
PHASIBEAM10F024861
PHASIBEAM10F024862
PHASIBEAM10F024912
PHASIBEAM10F024913
PHASIBEAM10F024918
PHASIBEAM10F024919
PHASIBEAM10F024920
PHASIBEAM10F024921
PHASIBEAM10F024922
PHASIBEAM10F024923
PHASIBEAM10F024924
PHASIBEAM10F025010
PHASIBEAM10F025011
PHASIBEAM10F025012
PHASIBEAM10F025191
PHASIBEAM10F025192
PHASIBEAM10F025203
PHASIBEAM10F025204
PHASIBEAM10F025205
PHASIBEAM10F025206
PHASIBEAM10F025210
PHASIBEAM10F025211
PHASIBEAM10F025212
PHASIBEAM10F025213
PHASIBEAM10F025216
PHASIBEAM10F025217
PHASIBEAM10F025218
PHASIBEAM10F025219
PHASIBEAM10F025220
PHASIBEAM10F025221
PHASIBEAM10F025276
PHASIBEAM10F025277
PHASIBEAM10F025278
PHASIBEAM10F025279
PHASIBEAM10F025280
PHASIBEAM10F025348
PHASIBEAM10F025358
PHASIBEAM10F025598
PHASIBEAM10F025599
PHASIBEAM10F025670
PHASIBEAM10F025671
PHASIBEAM10F025672
PHASIBEAM10F025741
PHASIBEAM10F025742
PHASIBEAM10F025743
PHASIBEAM10F025829
PHASIBEAM10F025830
PHASIBEAM10F025831
PHASIBEAM10F025833
PHASIBEAM10F025834
PHASIBEAM10F025835
PHASIBEAM10F025836
PHASIBEAM10F025837
PHASIBEAM10F025838
PHASIBEAM10F026019
PHASIBEAM10F026020
PHASIBEAM10F026021
PHASIBEAM10F026022
PHASIBEAM10F026025
PHASIBEAM10F026026
PHASIBEAM10F026165
PHASIBEAM10F026166
PHASIBEAM10F026173
PHASIBEAM10F026174
PHASIBEAM10F026458
PHASIBEAM10F026459
PHASIBEAM10F026583
PHASIBEAM10F026584
PHASIBEAM10F026644
PHASIBEAM10F026645
PHASIBEAM10F026782
PHASIBEAM10F026783
PHASIBEAM10F026784
PHASIBEAM10F026785
PHASIBEAM10F027117
PHASIBEAM10F027119
PHASIBEAM10F027120
PHASIBEAM10F027251
PHASIBEAM10F027252
PHASIBEAM10F027254
PHASIBEAM10F027255
PHASIBEAM10F027256
PHASIBEAM10F027257
PHASIBEAM10F027663
