# Supplementary material for: Genomic history of the origin and domestication of common bean unveils its closest sister species
Source: Genome Biol. 2017 Mar 29;18:60. doi: 10.1186/s13059-017-1190-6 (PMC5370463; doi:10.1186/s13059-017-1190-6)
Supplement: Supplementary file 9 — Table S18. GO terms associated to domestication PCGs common to 2CODs. (XLSX 52 kb) [file 13059_2017_1190_MOESM9_ESM.xlsx]

## Sheet: Table S18
Table S18. GO enriched categories in domestication genes common to both centers of domestication
Biological Process							Molecular Function							Celular Compartment
GO.ID	Term	Annotated	Significant	Expected	classicFisher		GO.ID	Term	Annotated	Significant	Expected	classicFisher		GO.ID	Term	Annotated	Significant	Expected	classicFisher
GO:0007020	microtubule nucleation	17	4	0.36	0.00039		GO:0016682	oxidoreductase activity, acting on diphe...	53	6	1.15	0.00097		GO:0044815	DNA packaging complex	62	7	1.39	0.00045
GO:0046785	microtubule polymerization	19	4	0.41	0.00062		GO:0016679	oxidoreductase activity, acting on diphe...	59	6	1.28	0.0017		GO:0000786	nucleosome	58	6	1.3	0.00183
GO:0006323	DNA packaging	75	7	1.6	0.00109		GO:0008447	L-ascorbate oxidase activity	32	4	0.69	0.00483		GO:1990104	DNA bending complex	58	6	1.3	0.00183
GO:0031109	microtubule polymerization or depolymeri...	23	4	0.49	0.00131		GO:0048040	UDP-glucuronate decarboxylase activity	6	2	0.13	0.00663		GO:0032993	protein-DNA complex	69	6	1.55	0.00442
GO:0006334	nucleosome assembly	63	6	1.35	0.00222		GO:0030751	licodione 2'-O-methyltransferase activit...	7	2	0.15	0.00915		GO:0000178	exosome (RNase complex)	9	2	0.2	0.01626
GO:0034728	nucleosome organization	63	6	1.35	0.00222		GO:0033802	isoliquiritigenin 2'-O-methyltransferase...	7	2	0.15	0.00915		GO:0000785	chromatin	91	6	2.04	0.0164
GO:0031497	chromatin assembly	66	6	1.41	0.00281		GO:0005372	water transmembrane transporter activity	39	4	0.85	0.00982		GO:0005747	mitochondrial respiratory chain complex ...	44	4	0.99	0.01663
GO:0071103	DNA conformation change	117	8	2.5	0.00363		GO:0015250	water channel activity	39	4	0.85	0.00982		GO:0030964	NADH dehydrogenase complex	45	4	1.01	0.01794
GO:0006333	chromatin assembly or disassembly	71	6	1.52	0.00406		GO:0022838	substrate-specific channel activity	113	7	2.45	0.01154		GO:0045271	respiratory chain complex I	45	4	1.01	0.01794
GO:0065004	protein-DNA complex assembly	71	6	1.52	0.00406		GO:0042887	amide transmembrane transporter activity	63	5	1.37	0.01171		GO:0009571	proplastid stroma	1	1	0.02	0.02243
GO:0071824	protein-DNA complex subunit organization	71	6	1.52	0.00406		GO:0004556	alpha-amylase activity	8	2	0.17	0.01203		GO:0034709	methylosome	1	1	0.02	0.02243
GO:0005977	glycogen metabolic process	17	3	0.36	0.00526		GO:0030755	quercetin 3-O-methyltransferase activity	9	2	0.2	0.01525		GO:0034715	pICln-Sm protein complex	1	1	0.02	0.02243
GO:0006112	energy reserve metabolic process	17	3	0.36	0.00526		GO:0000107	imidazoleglycerol-phosphate synthase act...	1	1	0.02	0.02167		GO:0005739	mitochondrion	1068	33	23.95	0.03635
GO:0009062	fatty acid catabolic process	53	5	1.13	0.00536		GO:0003720	telomerase activity	1	1	0.02	0.02167		GO:0000176	nuclear exosome (RNase complex)	2	1	0.04	0.04436
GO:0006357	regulation of transcription from RNA pol...	34	4	0.73	0.00572		GO:0003721	telomeric template RNA reverse transcrip...	1	1	0.02	0.02167		GO:0009537	proplastid	2	1	0.04	0.04436
GO:0019252	starch biosynthetic process	54	5	1.15	0.0058		GO:0003837	beta-ureidopropionase activity	1	1	0.02	0.02167
GO:0006760	folic acid-containing compound metabolic...	36	4	0.77	0.00703		GO:0003959	NADPH dehydrogenase activity	1	1	0.02	0.02167
GO:0006833	water transport	57	5	1.22	0.00729		GO:0008482	sulfite oxidase activity	1	1	0.02	0.02167
GO:0042044	fluid transport	57	5	1.22	0.00729		GO:0008569	ATP-dependent microtubule motor activity...	1	1	0.02	0.02167
GO:0000023	maltose metabolic process	37	4	0.79	0.00775		GO:0009029	tetraacyldisaccharide 4'-kinase activity	1	1	0.02	0.02167
GO:0044242	cellular lipid catabolic process	82	6	1.75	0.00817		GO:0016532	superoxide dismutase copper chaperone ac...	1	1	0.02	0.02167
GO:0006366	transcription from RNA polymerase II pro...	60	5	1.28	0.00904		GO:0016691	chloride peroxidase activity	1	1	0.02	0.02167
GO:0016042	lipid catabolic process	110	7	2.35	0.00931		GO:0018771	2-hydroxy-6-oxonona-2,4-dienedioate hydr...	1	1	0.02	0.02167
GO:0072329	monocarboxylic acid catabolic process	61	5	1.3	0.00967		GO:0046910	pectinesterase inhibitor activity	1	1	0.02	0.02167
GO:0042558	pteridine-containing compound metabolic ...	41	4	0.88	0.01113		GO:0050290	sphingomyelin phosphodiesterase D activi...	1	1	0.02	0.02167
GO:0043603	cellular amide metabolic process	95	6	2.03	0.01614		GO:0080042	ADP-glucose pyrophosphohydrolase activit...	1	1	0.02	0.02167
GO:0010229	inflorescence development	26	3	0.56	0.01747		GO:0015204	urea transmembrane transporter activity	11	2	0.24	0.02264
GO:0032784	regulation of DNA-templated transcriptio...	10	2	0.21	0.01829		GO:0015267	channel activity	131	7	2.84	0.02408
GO:0071918	urea transmembrane transport	10	2	0.21	0.01829		GO:0022803	passive transmembrane transporter activi...	131	7	2.84	0.02408
GO:2000243	positive regulation of reproductive proc...	48	4	1.03	0.01904		GO:0004743	pyruvate kinase activity	13	2	0.28	0.03121
GO:0005976	polysaccharide metabolic process	388	15	8.29	0.02003		GO:0030955	potassium ion binding	13	2	0.28	0.03121
GO:0006884	cell volume homeostasis	1	1	0.02	0.02137		GO:0031420	alkali metal ion binding	13	2	0.28	0.03121
GO:0006906	vesicle fusion	1	1	0.02	0.02137		GO:0016833	oxo-acid-lyase activity	14	2	0.3	0.0359
GO:0010201	response to continuous far red light sti...	1	1	0.02	0.02137		GO:0004490	methylglutaconyl-CoA hydratase activity	2	1	0.04	0.04288
GO:0010203	response to very low fluence red light s...	1	1	0.02	0.02137		GO:0004851	uroporphyrin-III C-methyltransferase act...	2	1	0.04	0.04288
GO:0010235	guard mother cell cytokinesis	1	1	0.02	0.02137		GO:0008718	D-amino-acid dehydrogenase activity	2	1	0.04	0.04288
GO:0010477	response to sulfur dioxide	1	1	0.02	0.02137		GO:0008821	crossover junction endodeoxyribonuclease...	2	1	0.04	0.04288
GO:0019307	mannose biosynthetic process	1	1	0.02	0.02137		GO:0008864	formyltetrahydrofolate deformylase activ...	2	1	0.04	0.04288
GO:0032527	protein exit from endoplasmic reticulum	1	1	0.02	0.02137		GO:0008909	isochorismate synthase activity	2	1	0.04	0.04288
GO:0035884	arabinan biosynthetic process	1	1	0.02	0.02137		GO:0009883	red or far-red light photoreceptor activ...	2	1	0.04	0.04288
GO:0046473	phosphatidic acid metabolic process	1	1	0.02	0.02137		GO:0010471	GDP-galactose:mannose-1-phosphate guanyl...	2	1	0.04	0.04288
GO:0048280	vesicle fusion with Golgi apparatus	1	1	0.02	0.02137		GO:0010472	GDP-galactose:glucose-1-phosphate guanyl...	2	1	0.04	0.04288
GO:0050898	nitrile metabolic process	1	1	0.02	0.02137		GO:0010473	GDP-galactose:myoinositol-1-phosphate gu...	2	1	0.04	0.04288
GO:0080028	nitrile biosynthetic process	1	1	0.02	0.02137		GO:0010474	glucose-1-phosphate guanylyltransferase ...	2	1	0.04	0.04288
GO:0009250	glucan biosynthetic process	160	8	3.42	0.02174		GO:0010475	galactose-1-phosphate guanylyltransferas...	2	1	0.04	0.04288
GO:0005978	glycogen biosynthetic process	11	2	0.24	0.02204		GO:0015088	copper uptake transmembrane transporter ...	2	1	0.04	0.04288
GO:0010497	plasmodesmata-mediated intercellular tra...	11	2	0.24	0.02204		GO:0016889	endodeoxyribonuclease activity, producin...	2	1	0.04	0.04288
GO:0015840	urea transport	11	2	0.24	0.02204		GO:0019144	ADP-sugar diphosphatase activity	2	1	0.04	0.04288
GO:0042732	D-xylose metabolic process	11	2	0.24	0.02204		GO:0030272	5-formyltetrahydrofolate cyclo-ligase ac...	2	1	0.04	0.04288
GO:0080027	response to herbivore	11	2	0.24	0.02204		GO:0030942	endoplasmic reticulum signal peptide bin...	2	1	0.04	0.04288
GO:0080156	mitochondrial mRNA modification	11	2	0.24	0.02204		GO:0031516	far-red light photoreceptor activity	2	1	0.04	0.04288
GO:1900864	mitochondrial RNA modification	11	2	0.24	0.02204		GO:0033947	mannosylglycoprotein endo-beta-mannosida...	2	1	0.04	0.04288
GO:0006073	cellular glucan metabolic process	225	10	4.81	0.02308		GO:0043115	precorrin-2 dehydrogenase activity	2	1	0.04	0.04288
GO:0044042	glucan metabolic process	225	10	4.81	0.02308		GO:0048027	mRNA 5'-UTR binding	2	1	0.04	0.04288
GO:0005975	carbohydrate metabolic process	1156	35	24.7	0.02314		GO:0050567	glutaminyl-tRNA synthase (glutamine-hydr...	2	1	0.04	0.04288
GO:0005982	starch metabolic process	76	5	1.62	0.02324		GO:0080041	ADP-ribose pyrophosphohydrolase activity	2	1	0.04	0.04288
GO:0000959	mitochondrial RNA metabolic process	12	2	0.26	0.02608		GO:0080048	GDP-D-glucose phosphorylase activity	2	1	0.04	0.04288
GO:0046148	pigment biosynthetic process	167	8	3.57	0.0272		GO:0072509	divalent inorganic cation transmembrane ...	89	5	1.93	0.04412
GO:0016556	mRNA modification	31	3	0.66	0.02793		GO:0016160	amylase activity	16	2	0.35	0.04602
GO:0009309	amine biosynthetic process	32	3	0.68	0.03035		GO:0016742	hydroxymethyl-, formyl- and related tran...	16	2	0.35	0.04602
GO:0042401	cellular biogenic amine biosynthetic pro...	32	3	0.68	0.03035		GO:0015333	peptide:proton symporter activity	38	3	0.82	0.04875
GO:0080170	hydrogen peroxide transmembrane transpor...	13	2	0.28	0.03039		GO:0022897	proton-dependent peptide secondary activ...	38	3	0.82	0.04875
GO:1901575	organic substance catabolic process	824	26	17.61	0.03053
GO:0006575	cellular modified amino acid metabolic p...	82	5	1.75	0.031
GO:0009225	nucleotide-sugar metabolic process	33	3	0.71	0.03287
GO:0010496	intercellular transport	14	2	0.3	0.03496
GO:0070588	calcium ion transmembrane transport	34	3	0.73	0.0355
GO:0016071	mRNA metabolic process	176	8	3.76	0.03554
GO:0051260	protein homooligomerization	15	2	0.32	0.03978
GO:0071577	zinc II ion transmembrane transport	15	2	0.32	0.03978
GO:0009056	catabolic process	929	28	19.85	0.04181
GO:0044712	single-organism catabolic process	465	16	9.93	0.04219
GO:0007638	mechanosensory behavior	2	1	0.04	0.04228
GO:0008105	asymmetric protein localization	2	1	0.04	0.04228
GO:0009298	GDP-mannose biosynthetic process	2	1	0.04	0.04228
GO:0009395	phospholipid catabolic process	2	1	0.04	0.04228
GO:0010034	response to acetate	2	1	0.04	0.04228
GO:0010159	specification of organ position	2	1	0.04	0.04228
GO:0010378	temperature compensation of the circadia...	2	1	0.04	0.04228
GO:0033258	plastid DNA metabolic process	2	1	0.04	0.04228
GO:0033259	plastid DNA replication	2	1	0.04	0.04228
GO:0035864	response to potassium ion	2	1	0.04	0.04228
GO:0044708	single-organism behavior	2	1	0.04	0.04228
GO:0045176	apical protein localization	2	1	0.04	0.04228
GO:0051569	regulation of histone H3-K4 methylation	2	1	0.04	0.04228
GO:0051571	positive regulation of histone H3-K4 met...	2	1	0.04	0.04228
GO:0055122	response to very low light intensity sti...	2	1	0.04	0.04228
GO:0061085	regulation of histone H3-K27 methylation	2	1	0.04	0.04228
GO:0061087	positive regulation of histone H3-K27 me...	2	1	0.04	0.04228
GO:0070509	calcium ion import	2	1	0.04	0.04228
GO:0071260	cellular response to mechanical stimulus	2	1	0.04	0.04228
GO:0071311	cellular response to acetate	2	1	0.04	0.04228
GO:0071457	cellular response to ozone	2	1	0.04	0.04228
GO:0009311	oligosaccharide metabolic process	119	6	2.54	0.04243
GO:0000162	tryptophan biosynthetic process	16	2	0.34	0.04484
GO:0010022	meristem determinacy	16	2	0.34	0.04484
GO:0010582	floral meristem determinacy	16	2	0.34	0.04484
GO:0046219	indolalkylamine biosynthetic process	16	2	0.34	0.04484
GO:0009793	embryo development ending in seed dorman...	289	11	6.17	0.04674
GO:0007017	microtubule-based process	187	8	4	0.04788
GO:0016054	organic acid catabolic process	123	6	2.63	0.04849
GO:0046395	carboxylic acid catabolic process	123	6	2.63	0.04849
GO:0051258	protein polymerization	93	5	1.99	0.04902
GO:0009639	response to red or far red light	188	8	4.02	0.04912
GO:1901137	carbohydrate derivative biosynthetic pro...	364	13	7.78	0.04962
GO:0051186	cofactor metabolic process	328	12	7.01	0.04987
