# Supplementary material for: Genomic history of the origin and domestication of common bean unveils its closest sister species
Source: Genome Biol. 2017 Mar 29;18:60. doi: 10.1186/s13059-017-1190-6 (PMC5370463; doi:10.1186/s13059-017-1190-6)
Supplement: Supplementary file 10 — Table S19. GO terms associated to domestication PCGs specific to Mesoamerican varieties. (XLSX 56 kb) [file 13059_2017_1190_MOESM10_ESM.xlsx]

## Sheet: Table S19
Table S19. GO enriched categories in domestication genes from Mesoamerica
Biological Process							Molecular Function							Celular Compartment
GO.ID	Term	Annotated	Significant	Expected	classicFisher		GO.ID	Term	Annotated	Significant	Expected	classicFisher		GO.ID	Term	Annotated	Significant	Expected	classicFisher
GO:0048440	carpel development	93	10	2.18	6.3e-05		GO:0016175	superoxide-generating NADPH oxidase acti...	4	3	0.1	5.4e-05		GO:0009782	photosystem I antenna complex	1	1	0.02	0.025
GO:0035670	plant-type ovary development	70	8	1.64	0.00022		GO:0003830	beta-1,4-mannosylglycoprotein 4-beta-N-a...	5	3	0.12	0.00013		GO:0005802	trans-Golgi network	267	12	6.67	0.036
GO:0048467	gynoecium development	109	10	2.55	0.00024		GO:0004084	branched-chain-amino-acid transaminase a...	7	3	0.17	0.00045		GO:0044431	Golgi apparatus part	328	14	8.2	0.036
GO:0048481	ovule development	67	7	1.57	0.00095		GO:0004788	thiamine diphosphokinase activity	3	2	0.07	0.0017		GO:0005945	6-phosphofructokinase complex	13	2	0.32	0.041
GO:0000082	G1/S transition of mitotic cell cycle	3	2	0.07	0.00162		GO:0015386	potassium:proton antiporter activity	3	2	0.07	0.0017		GO:0005815	microtubule organizing center	14	2	0.35	0.046
GO:0009229	thiamine diphosphate biosynthetic proces...	3	2	0.07	0.00162		GO:0008375	acetylglucosaminyltransferase activity	57	6	1.37	0.00239		GO:0031902	late endosome membrane	2	1	0.05	0.049
GO:0042357	thiamine diphosphate metabolic process	3	2	0.07	0.00162		GO:0003964	RNA-directed DNA polymerase activity	80	7	1.92	0.00309		GO:0032585	multivesicular body membrane	2	1	0.05	0.049
GO:0044843	cell cycle G1/S phase transition	3	2	0.07	0.00162		GO:0008194	UDP-glycosyltransferase activity	281	15	6.75	0.00341
GO:0010107	potassium ion import	11	3	0.26	0.00183		GO:0050664	oxidoreductase activity, acting on NAD(P...	14	3	0.34	0.00412
GO:0009408	response to heat	202	12	4.73	0.00293		GO:0052654	L-leucine transaminase activity	5	2	0.12	0.00549
GO:0010398	xylogalacturonan metabolic process	4	2	0.09	0.00318		GO:0052655	L-valine transaminase activity	5	2	0.12	0.00549
GO:0060147	regulation of posttranscriptional gene s...	4	2	0.09	0.00318		GO:0052656	L-isoleucine transaminase activity	5	2	0.12	0.00549
GO:0006278	RNA-dependent DNA replication	84	7	1.97	0.00352		GO:0034061	DNA polymerase activity	114	8	2.74	0.00625
GO:0048438	floral whorl development	208	12	4.87	0.00372		GO:0008483	transaminase activity	49	5	1.18	0.00626
GO:0090333	regulation of stomatal closure	14	3	0.33	0.00383		GO:0016769	transferase activity, transferring nitro...	50	5	1.2	0.00682
GO:0044770	cell cycle phase transition	28	4	0.66	0.00388		GO:0030983	mismatched DNA binding	17	3	0.41	0.00729
GO:0044772	mitotic cell cycle phase transition	28	4	0.66	0.00388		GO:0015299	solute:proton antiporter activity	54	5	1.3	0.00942
GO:0048827	phyllome development	446	20	10.44	0.00434		GO:0003690	double-stranded DNA binding	39	4	0.94	0.01392
GO:0048513	organ development	948	35	22.2	0.00514		GO:0015298	solute:cation antiporter activity	60	5	1.44	0.01448
GO:0006298	mismatch repair	17	3	0.4	0.00679		GO:0035252	UDP-xylosyltransferase activity	23	3	0.55	0.01707
GO:0000077	DNA damage checkpoint	6	2	0.14	0.00771		GO:0005543	phospholipid binding	86	6	2.07	0.01741
GO:0010455	positive regulation of cell fate commitm...	6	2	0.14	0.00771		GO:0022821	potassium ion antiporter activity	9	2	0.22	0.01854
GO:0048645	organ formation	123	8	2.88	0.00837		GO:0016886	ligase activity, forming phosphoric este...	10	2	0.24	0.02282
GO:0010053	root epidermal cell differentiation	153	9	3.58	0.01001		GO:0016757	transferase activity, transferring glyco...	579	22	13.91	0.02355
GO:0048767	root hair elongation	79	6	1.85	0.01049		GO:0003837	beta-ureidopropionase activity	1	1	0.02	0.02403
GO:0019632	shikimate metabolic process	7	2	0.16	0.01062		GO:0003972	RNA ligase (ATP) activity	1	1	0.02	0.02403
GO:0031570	DNA integrity checkpoint	7	2	0.16	0.01062		GO:0004113	2',3'-cyclic-nucleotide 3'-phosphodieste...	1	1	0.02	0.02403
GO:0090627	plant epidermal cell differentiation	158	9	3.7	0.01219		GO:0004164	diphthine synthase activity	1	1	0.02	0.02403
GO:0009615	response to virus	82	6	1.92	0.01247		GO:0004491	methylmalonate-semialdehyde dehydrogenas...	1	1	0.02	0.02403
GO:0007049	cell cycle	366	16	8.57	0.01274		GO:0008379	thioredoxin peroxidase activity	1	1	0.02	0.02403
GO:0010015	root morphogenesis	246	12	5.76	0.01339		GO:0008412	4-hydroxybenzoate octaprenyltransferase ...	1	1	0.02	0.02403
GO:0010453	regulation of cell fate commitment	8	2	0.19	0.01395		GO:0008452	RNA ligase activity	1	1	0.02	0.02403
GO:0010500	transmitting tissue development	8	2	0.19	0.01395		GO:0008988	rRNA (adenine-N6-)-methyltransferase act...	1	1	0.02	0.02403
GO:0045597	positive regulation of cell differentiat...	8	2	0.19	0.01395		GO:0009976	tocopherol cyclase activity	1	1	0.02	0.02403
GO:0048462	carpel formation	8	2	0.19	0.01395		GO:0010349	L-galactose dehydrogenase activity	1	1	0.02	0.02403
GO:0035725	sodium ion transmembrane transport	22	3	0.52	0.0141		GO:0016752	sinapoyltransferase activity	1	1	0.02	0.02403
GO:0090567	reproductive shoot system development	470	19	11.01	0.01515		GO:0018478	malonate-semialdehyde dehydrogenase (ace...	1	1	0.02	0.02403
GO:0006661	phosphatidylinositol biosynthetic proces...	42	4	0.98	0.01644		GO:0030975	thiamine binding	1	1	0.02	0.02403
GO:0048445	carpel morphogenesis	9	2	0.21	0.01766		GO:0031409	pigment binding	1	1	0.02	0.02403
GO:0060968	regulation of gene silencing	9	2	0.21	0.01766		GO:0035184	histone threonine kinase activity	1	1	0.02	0.02403
GO:0010628	positive regulation of gene expression	197	10	4.61	0.01786		GO:0035402	histone kinase activity (H3-T11 specific...	1	1	0.02	0.02403
GO:0048588	developmental cell growth	197	10	4.61	0.01786		GO:0047453	ATP-dependent NAD(P)H-hydrate dehydratas...	1	1	0.02	0.02403
GO:0090332	stomatal closure	24	3	0.56	0.0179		GO:0047886	farnesol dehydrogenase activity	1	1	0.02	0.02403
GO:0048731	system development	1550	49	36.3	0.01837		GO:0050235	pyridoxal 4-dehydrogenase activity	1	1	0.02	0.02403
GO:0046488	phosphatidylinositol metabolic process	91	6	2.13	0.01996		GO:0051117	ATPase binding	1	1	0.02	0.02403
GO:0009065	glutamine family amino acid catabolic pr...	10	2	0.23	0.02174		GO:0051722	protein C-terminal methylesterase activi...	1	1	0.02	0.02403
GO:0051983	regulation of chromosome segregation	10	2	0.23	0.02174		GO:0072354	histone kinase activity (H3-T3 specific)	1	1	0.02	0.02403
GO:0000374	Group III intron splicing	1	1	0.02	0.02342		GO:0000989	transcription factor binding transcripti...	46	4	1.11	0.02425
GO:0006780	uroporphyrinogen III biosynthetic proces...	1	1	0.02	0.02342		GO:0003712	transcription cofactor activity	46	4	1.11	0.02425
GO:0006849	plasma membrane pyruvate transport	1	1	0.02	0.02342		GO:0015491	cation:cation antiporter activity	27	3	0.65	0.02628
GO:0007063	regulation of sister chromatid cohesion	1	1	0.02	0.02342		GO:0042285	xylosyltransferase activity	27	3	0.65	0.02628
GO:0010157	response to chlorate	1	1	0.02	0.02342		GO:0005509	calcium ion binding	295	13	7.09	0.0266
GO:0015805	S-adenosyl-L-methionine transport	1	1	0.02	0.02342		GO:0016758	transferase activity, transferring hexos...	454	18	10.91	0.02667
GO:0018107	peptidyl-threonine phosphorylation	1	1	0.02	0.02342		GO:0016174	NAD(P)H oxidase activity	11	2	0.26	0.02745
GO:0018210	peptidyl-threonine modification	1	1	0.02	0.02342		GO:0035091	phosphatidylinositol binding	48	4	1.15	0.02786
GO:0019544	arginine catabolic process to glutamate	1	1	0.02	0.02342		GO:0016763	transferase activity, transferring pento...	73	5	1.75	0.03101
GO:0031571	mitotic G1 DNA damage checkpoint	1	1	0.02	0.02342		GO:0004697	protein kinase C activity	12	2	0.29	0.03242
GO:0032074	negative regulation of nuclease activity	1	1	0.02	0.02342		GO:0005199	structural constituent of cell wall	12	2	0.29	0.03242
GO:0032954	regulation of cytokinetic process	1	1	0.02	0.02342		GO:0015020	glucuronosyltransferase activity	12	2	0.29	0.03242
GO:0032955	regulation of barrier septum assembly	1	1	0.02	0.02342		GO:0003872	6-phosphofructokinase activity	13	2	0.31	0.03772
GO:0035405	histone-threonine phosphorylation	1	1	0.02	0.02342		GO:0015385	sodium:proton antiporter activity	13	2	0.31	0.03772
GO:0035407	histone H3-T11 phosphorylation	1	1	0.02	0.02342		GO:0016778	diphosphotransferase activity	13	2	0.31	0.03772
GO:0044773	mitotic DNA damage checkpoint	1	1	0.02	0.02342		GO:0016651	oxidoreductase activity, acting on NAD(P...	103	6	2.48	0.0379
GO:0044774	mitotic DNA integrity checkpoint	1	1	0.02	0.02342		GO:0005451	monovalent cation:proton antiporter acti...	14	2	0.34	0.04332
GO:0044783	G1 DNA damage checkpoint	1	1	0.02	0.02342		GO:0009975	cyclase activity	14	2	0.34	0.04332
GO:0044819	mitotic G1/S transition checkpoint	1	1	0.02	0.02342		GO:0000095	S-adenosyl-L-methionine transmembrane tr...	2	1	0.05	0.04748
GO:0045876	positive regulation of sister chromatid ...	1	1	0.02	0.02342		GO:0003840	gamma-glutamyltransferase activity	2	1	0.05	0.04748
GO:0046502	uroporphyrinogen III metabolic process	1	1	0.02	0.02342		GO:0003963	RNA-3'-phosphate cyclase activity	2	1	0.05	0.04748
GO:0051984	positive regulation of chromosome segreg...	1	1	0.02	0.02342		GO:0004128	cytochrome-b5 reductase activity, acting...	2	1	0.05	0.04748
GO:0060148	positive regulation of posttranscription...	1	1	0.02	0.02342		GO:0004698	calcium-dependent protein kinase C activ...	2	1	0.05	0.04748
GO:0060700	regulation of ribonuclease activity	1	1	0.02	0.02342		GO:0004820	glycine-tRNA ligase activity	2	1	0.05	0.04748
GO:0060701	negative regulation of ribonuclease acti...	1	1	0.02	0.02342		GO:0004852	uroporphyrinogen-III synthase activity	2	1	0.05	0.04748
GO:0072355	histone H3-T3 phosphorylation	1	1	0.02	0.02342		GO:0008296	3'-5'-exodeoxyribonuclease activity	2	1	0.05	0.04748
GO:1901891	regulation of cell septum assembly	1	1	0.02	0.02342		GO:0008297	single-stranded DNA exodeoxyribonuclease...	2	1	0.05	0.04748
GO:1901917	regulation of exoribonuclease activity	1	1	0.02	0.02342		GO:0008310	single-stranded DNA 3'-5' exodeoxyribonu...	2	1	0.05	0.04748
GO:1901918	negative regulation of exoribonuclease a...	1	1	0.02	0.02342		GO:0008481	sphinganine kinase activity	2	1	0.05	0.04748
GO:1901962	S-adenosyl-L-methionine transmembrane tr...	1	1	0.02	0.02342		GO:0008909	isochorismate synthase activity	2	1	0.05	0.04748
GO:1902412	regulation of mitotic cytokinesis	1	1	0.02	0.02342		GO:0010285	L,L-diaminopimelate aminotransferase act...	2	1	0.05	0.04748
GO:1902806	regulation of cell cycle G1/S phase tran...	1	1	0.02	0.02342		GO:0015220	choline transmembrane transporter activi...	2	1	0.05	0.04748
GO:1902807	negative regulation of cell cycle G1/S p...	1	1	0.02	0.02342		GO:0016427	tRNA (cytosine) methyltransferase activi...	2	1	0.05	0.04748
GO:1903436	regulation of mitotic cytokinetic proces...	1	1	0.02	0.02342		GO:0016428	tRNA (cytosine-5-)-methyltransferase act...	2	1	0.05	0.04748
GO:2000045	regulation of G1/S transition of mitotic...	1	1	0.02	0.02342		GO:0031386	protein tag	2	1	0.05	0.04748
GO:2000134	negative regulation of G1/S transition o...	1	1	0.02	0.02342		GO:0033613	activating transcription factor binding	2	1	0.05	0.04748
GO:0000271	polysaccharide biosynthetic process	236	11	5.53	0.02355		GO:0042282	hydroxymethylglutaryl-CoA reductase acti...	2	1	0.05	0.04748
GO:0009908	flower development	462	18	10.82	0.02466		GO:0045145	single-stranded DNA 5'-3' exodeoxyribonu...	2	1	0.05	0.04748
GO:0048437	floral organ development	239	11	5.6	0.02553		GO:0047810	D-alanine:2-oxoglutarate aminotransferas...	2	1	0.05	0.04748
GO:0010338	leaf formation	11	2	0.26	0.02616		GO:0050833	pyruvate transmembrane transporter activ...	2	1	0.05	0.04748
GO:0006814	sodium ion transport	28	3	0.66	0.02706		GO:0005507	copper ion binding	259	11	6.22	0.04903
GO:0048646	anatomical structure formation involved ...	211	10	4.94	0.02718		GO:0008443	phosphofructokinase activity	15	2	0.36	0.0492
GO:1903047	mitotic cell cycle process	125	7	2.93	0.02773
GO:0080147	root hair cell development	99	6	2.32	0.02879
GO:0048569	post-embryonic organ development	340	14	7.96	0.02982
GO:0010232	vascular transport	12	2	0.28	0.03091
GO:0010233	phloem transport	12	2	0.28	0.03091
GO:0010564	regulation of cell cycle process	51	4	1.19	0.0312
GO:0048522	positive regulation of cellular process	443	17	10.37	0.03225
GO:0006487	protein N-linked glycosylation	30	3	0.7	0.03242
GO:0051726	regulation of cell cycle	131	7	3.07	0.03454
GO:0009944	polarity specification of adaxial/abaxia...	31	3	0.73	0.03529
GO:0046854	phosphatidylinositol phosphorylation	31	3	0.73	0.03529
GO:0010054	trichoblast differentiation	132	7	3.09	0.03577
GO:0000075	cell cycle checkpoint	13	2	0.3	0.03598
GO:0048768	root hair cell tip growth	13	2	0.3	0.03598
GO:0009658	chloroplast organization	133	7	3.11	0.03703
GO:0046834	lipid phosphorylation	32	3	0.75	0.03828
GO:0065001	specification of axis polarity	32	3	0.75	0.03828
GO:0006813	potassium ion transport	80	5	1.87	0.03955
GO:0006002	fructose 6-phosphate metabolic process	14	2	0.33	0.04133
GO:0051304	chromosome separation	14	2	0.33	0.04133
GO:0055075	potassium ion homeostasis	14	2	0.33	0.04133
GO:0009059	macromolecule biosynthetic process	2730	77	63.93	0.04231
GO:0043269	regulation of ion transport	82	5	1.92	0.04326
GO:0045595	regulation of cell differentiation	110	6	2.58	0.04463
GO:0006357	regulation of transcription from RNA pol...	34	3	0.8	0.04464
GO:0009943	adaxial/abaxial axis specification	34	3	0.8	0.04464
GO:0048367	shoot system development	745	25	17.45	0.04546
GO:0006426	glycyl-tRNA aminoacylation	2	1	0.05	0.04629
GO:0008105	asymmetric protein localization	2	1	0.05	0.04629
GO:0010055	atrichoblast differentiation	2	1	0.05	0.04629
GO:0010056	atrichoblast fate specification	2	1	0.05	0.04629
GO:0010058	regulation of atrichoblast fate specific...	2	1	0.05	0.04629
GO:0010059	positive regulation of atrichoblast fate...	2	1	0.05	0.04629
GO:0010220	positive regulation of vernalization res...	2	1	0.05	0.04629
GO:0016487	farnesol metabolic process	2	1	0.05	0.04629
GO:0032069	regulation of nuclease activity	2	1	0.05	0.04629
GO:0032465	regulation of cytokinesis	2	1	0.05	0.04629
GO:0032968	positive regulation of transcription elo...	2	1	0.05	0.04629
GO:0033587	shikimate biosynthetic process	2	1	0.05	0.04629
GO:0045176	apical protein localization	2	1	0.05	0.04629
GO:0045944	positive regulation of transcription fro...	2	1	0.05	0.04629
GO:0070408	carbamoyl phosphate metabolic process	2	1	0.05	0.04629
GO:0070409	carbamoyl phosphate biosynthetic process	2	1	0.05	0.04629
GO:0080164	regulation of nitric oxide metabolic pro...	2	1	0.05	0.04629
GO:1901475	pyruvate transmembrane transport	2	1	0.05	0.04629
GO:0031669	cellular response to nutrient levels	140	7	3.28	0.04669
GO:0006772	thiamine metabolic process	15	2	0.35	0.04697
GO:0042723	thiamine-containing compound metabolic p...	15	2	0.35	0.04697
GO:0051301	cell division	233	10	5.46	0.04813
GO:0009933	meristem structural organization	85	5	1.99	0.04919
GO:0060560	developmental growth involved in morphog...	299	12	7	0.0496
